# Supplementary material for: A systematic exploration of gut microbiota–driven blood metabolites in sepsis: an integrated bioinformatics and genetic association study
Source: Front Genet. 2026 Mar 2;17:1754817. doi: 10.3389/fgene.2026.1754817 (PMC12989214; doi:10.3389/fgene.2026.1754817)
Supplement: Supplementary file 1 [file Table1.xlsx]

## Sheet: Table of contents
Table list	Table title
Table S1	Used instrumental variables for 196 gut microbiota taxa
Table S2	Used instrumental variables for 850 blood metabolites
Table S3	Mendelian randomization results of gut microbiota on sepsis and sensitivity analyses
Table S4	Mendelian randomization results of blood metabolites on sepsis and sensitivity analyses
Table S5	Information for the metabolites causally associated with sepsis and sepsis-related outcomes in current study
Table S6	Mendelian randomization results of gut microbiota on blood metabolites and sensitivity analyses

## Sheet: Table S1
Supplementary Table 1. Used instrumental variables for 196 gut microbiota taxa
Notations: SNP, Single nucleotide polymorphism; R2, proportion of variance in exposure variable explained by SNPs; F, the value of F statistics to examine the weak instrument bias
Taxonomy	SNP	Chromosome	Position	Other allele	Effect allele	Beta	Standard error	Sample size	P-value	R2	F
class.Actinobacteria.id.419	rs6660520	1	207003553	G	A	0.0711483	0.0134495	16308	1.10652e-07	0.00171325	27.9843
class.Actinobacteria.id.419	rs72767435	15	94852795	C	T	-0.126352	0.0273626	12898	2.56804e-06	0.00165074	21.3231
class.Actinobacteria.id.419	rs134366	22	35567355	A	G	0.111877	0.023501	14302	1.50428e-06	0.00158228	22.6624
class.Actinobacteria.id.419	rs11745923	5	475408	T	G	0.0563759	0.0115529	16312	1.58131e-06	0.00145786	23.8124
class.Actinobacteria.id.419	rs1515761	10	126110032	C	T	0.0762317	0.0169884	15525	4.96362e-06	0.00129547	20.1357
class.Actinobacteria.id.419	rs12899991	15	49208992	T	A	0.0719923	0.0154661	16182	4.02818e-06	0.00133737	21.6676
class.Actinobacteria.id.419	rs12049045	1	114665485	G	A	0.0510452	0.0114325	16311	8.62622e-06	0.00122087	19.9356
class.Actinobacteria.id.419	rs1376754	2	161611969	A	G	0.0509242	0.0112503	16182	6.71385e-06	0.00126471	20.489
class.Actinobacteria.id.419	rs11655079	17	75348675	C	T	-0.0560674	0.0124286	16309	5.92512e-06	0.00124642	20.3507
class.Actinobacteria.id.419	rs7700479	5	18019549	A	T	-0.0769653	0.0173933	16313	8.62148e-06	0.00119902	19.5807
class.Actinobacteria.id.419	rs80083040	8	65654844	G	T	0.155784	0.0348017	8003	8.62105e-06	0.00249812	20.0376
class.Actinobacteria.id.419	rs961091	7	95654718	A	G	0.0501255	0.011255	16311	8.67593e-06	0.00121471	19.8348
class.Actinobacteria.id.419	rs4945008	11	71221248	G	A	0.0540741	0.0121393	16313	5.39237e-06	0.00121501	19.8421
class.Actinobacteria.id.419	rs10841473	12	20378911	C	G	-0.0583765	0.0123353	16311	2.5936e-06	0.00137136	22.3962
class.Actinobacteria.id.419	rs182549	2	136616754	T	C	0.111489	0.012066	16313	3.79006e-20	0.00520708	85.3772
class.Actinobacteria.id.419	rs7322849	13	112859829	C	T	0.0944467	0.0192976	16313	6.20794e-07	0.00146639	23.9534
class.Actinobacteria.id.419	rs8047955	16	81776768	G	A	0.0575815	0.0116762	16306	8.33727e-07	0.00148943	24.3199
class.Actinobacteria.id.419	rs857444	6	14617591	T	C	0.0509553	0.011539	16312	8.92233e-06	0.00119417	19.5002
class.Alphaproteobacteria.id.2379	rs12977163	19	28641647	C	G	0.0690234	0.0153829	9115	7.14185e-06	0.00220443	20.1333
class.Alphaproteobacteria.id.2379	rs140912403	9	95517807	T	C	-0.160677	0.0317708	8520	6.20363e-07	0.00299373	25.5772
class.Alphaproteobacteria.id.2379	rs34569731	2	75630344	G	A	0.0705145	0.0157564	9115	7.37916e-06	0.00219295	20.0283
class.Alphaproteobacteria.id.2379	rs10803434	1	14238305	T	A	-0.0692742	0.0148866	9115	3.55434e-06	0.0023706	21.6546
class.Alphaproteobacteria.id.2379	rs7960664	12	89471235	A	G	0.0969489	0.0215149	9596	8.84301e-06	0.00211199	20.3053
class.Alphaproteobacteria.id.2379	rs17061716	3	59982336	C	G	0.0927341	0.0207569	9465	9.33258e-06	0.00210479	19.9597
class.Alphaproteobacteria.id.2379	rs62285697	3	176407911	T	C	0.0805256	0.0180912	9115	9.75933e-06	0.00216935	19.8123
class.Alphaproteobacteria.id.2379	rs55876211	3	84471266	T	C	-0.080811	0.0184159	9589	7.53639e-06	0.00200447	19.2554
class.Alphaproteobacteria.id.2379	rs76784716	2	169033340	G	A	0.133271	0.0267738	9593	5.09141e-07	0.00257674	24.7773
class.Alphaproteobacteria.id.2379	rs9813022	3	13726736	G	A	-0.0751277	0.0153867	9593	1.05333e-06	0.00247953	23.8403
class.Bacilli.id.1673	rs11110282	12	100585559	G	A	-0.101189	0.0217379	16026	4.85442e-06	0.00135045	21.6688
class.Bacilli.id.1673	rs111552159	4	184681021	G	C	0.128032	0.0286921	11350	9.12818e-06	0.00175158	19.9118
class.Bacilli.id.1673	rs11730038	4	98049499	A	G	-0.0630747	0.0128717	17377	1.96025e-06	0.0013801	24.0124
class.Bacilli.id.1673	rs12797734	11	8332350	C	T	0.0572158	0.0126793	16902	7.21166e-06	0.00120346	20.363
class.Bacilli.id.1673	rs1595463	2	231723657	A	C	0.0476864	0.0108547	17358	7.9738e-06	0.00111076	19.2998
class.Bacilli.id.1673	rs1962325	3	4800550	G	C	0.0554219	0.0114789	17356	1.38434e-06	0.00134146	23.3109
class.Bacilli.id.1673	rs2952251	8	10143164	G	A	-0.0598868	0.0123903	17360	1.07895e-06	0.00134405	23.3615
class.Bacilli.id.1673	rs34989881	19	51959855	G	A	0.111056	0.0246039	12966	6.54586e-06	0.00156911	20.374
class.Bacilli.id.1673	rs35344081	16	991253	A	G	0.0619529	0.0127066	17374	1.01498e-06	0.00136653	23.7718
class.Bacilli.id.1673	rs4028634	17	40835649	C	T	0.0520614	0.0109842	17377	2.2076e-06	0.00129126	22.4646
class.Bacilli.id.1673	rs57872228	1	200418805	T	C	-0.0714773	0.0146647	17375	9.21977e-07	0.0013656	23.7569
class.Bacilli.id.1673	rs694949	15	58738075	G	A	-0.081146	0.0180042	16600	7.59585e-06	0.00122236	20.3135
class.Bacilli.id.1673	rs28564647	9	101101172	G	T	-0.0613034	0.0137579	17368	7.81199e-06	0.00114201	19.8548
class.Bacilli.id.1673	rs7666190	4	151687420	A	C	-0.104044	0.0247934	10436	8.46829e-06	0.00168493	17.6102
class.Bacilli.id.1673	rs4459992	4	7431487	C	T	0.0535854	0.0116362	17362	4.29836e-06	0.00122009	21.2066
class.Bacilli.id.1673	rs13068444	3	64398863	G	A	0.0601035	0.0136407	17260	9.53048e-06	0.00112368	19.4144
class.Bacilli.id.1673	rs74352383	6	67570929	A	T	-0.104496	0.0217083	16519	1.52752e-06	0.00140089	23.171
class.Bacilli.id.1673	rs74663707	3	184371224	T	C	0.0979154	0.0224074	15769	8.45686e-06	0.00120961	19.095
class.Bacilli.id.1673	rs76717940	3	94153993	A	T	0.156331	0.0325945	8017	1.0725e-06	0.0028619	23.004
class.Bacilli.id.1673	rs77558518	5	174173171	G	A	-0.107255	0.0222879	15836	1.33772e-06	0.0014604	23.1577
class.Bacilli.id.1673	rs78938557	7	36349586	C	T	0.108007	0.0232858	15226	1.06891e-06	0.00141118	21.5142
class.Bacilli.id.1673	rs9581006	13	24973509	T	C	0.225309	0.0467697	4253	1.79458e-06	0.00542966	23.2075
class.Bacteroidia.id.912	rs11146701	10	39062269	G	A	0.0473596	0.010541	18220	7.08228e-06	0.0011068	20.1861
class.Bacteroidia.id.912	rs111845179	14	59317502	C	T	0.102648	0.0213843	16393	9.23988e-07	0.00140377	23.0415
class.Bacteroidia.id.912	rs13291169	9	116888284	G	C	0.0689676	0.0148765	17513	3.74579e-06	0.00122587	21.4926
class.Bacteroidia.id.912	rs17343978	22	27433885	C	A	-0.0552057	0.0120278	18334	8.35928e-06	0.00114786	21.0668
class.Bacteroidia.id.912	rs2032750	2	53831026	C	T	-0.0508393	0.0106807	17853	1.91509e-06	0.0012676	22.6567
class.Bacteroidia.id.912	rs4146051	2	213189994	G	A	-0.107377	0.0245661	11372	8.76426e-06	0.00167749	19.1051
class.Bacteroidia.id.912	rs4916508	3	195936789	A	G	-0.0466729	0.0105312	18324	8.47116e-06	0.00107086	19.6413
class.Bacteroidia.id.912	rs55773148	13	70523029	A	G	-0.121514	0.0236759	11349	3.89585e-07	0.00231605	26.3413
class.Bacteroidia.id.912	rs62531359	8	70916181	G	T	0.0655728	0.0149891	18320	9.08665e-06	0.00104368	19.1381
class.Bacteroidia.id.912	rs62575403	9	136493820	T	C	0.140055	0.0311128	9668	7.06129e-06	0.002092	20.2636
class.Bacteroidia.id.912	rs72706335	1	157495438	C	T	-0.22241	0.0493458	3819	7.65519e-06	0.00529395	20.3145
class.Bacteroidia.id.912	rs73975615	17	6461200	A	G	-0.207018	0.0442633	3350	1.21616e-06	0.00649103	21.874
class.Bacteroidia.id.912	rs7546249	1	176792690	A	T	-0.0567113	0.0118386	18333	1.54814e-06	0.00125029	22.9477
class.Bacteroidia.id.912	rs7631304	3	89339527	A	G	-0.0645771	0.0132957	18334	8.36781e-07	0.00128518	23.5902
class.Bacteroidia.id.912	rs79585701	8	13110185	C	A	0.0646823	0.0149628	18334	9.98589e-06	0.00101834	18.6872
class.Bacteroidia.id.912	rs929878	16	74290641	T	C	-0.0548532	0.012153	18334	4.73377e-06	0.00111006	20.3723
class.Betaproteobacteria.id.2867	rs11128180	3	70592215	G	A	0.0592944	0.0128769	17151	3.67144e-06	0.00123489	21.2033
class.Betaproteobacteria.id.2867	rs1511453	4	23588462	G	A	0.0923492	0.0199158	17085	4.75765e-06	0.00125707	21.5016
class.Betaproteobacteria.id.2867	rs1928341	1	153240013	G	A	0.0525581	0.0110408	17150	2.01529e-06	0.00131975	22.661
class.Betaproteobacteria.id.2867	rs2321387	13	58689340	A	G	-0.0494596	0.0109424	17149	5.80036e-06	0.00119007	20.4304
class.Betaproteobacteria.id.2867	rs2367850	3	193456274	C	G	0.064006	0.0130374	16717	9.11762e-07	0.00143987	24.1022
class.Betaproteobacteria.id.2867	rs2613606	7	111285025	T	C	-0.0513106	0.0109091	17146	2.19817e-06	0.00128874	22.1226
class.Betaproteobacteria.id.2867	rs4033856	4	45642485	T	C	0.0832423	0.0167237	15945	5.17166e-07	0.0015516	24.7756
class.Betaproteobacteria.id.2867	rs6087811	20	30596130	G	T	-0.0978177	0.0198522	16184	7.44305e-07	0.00149808	24.2783
class.Betaproteobacteria.id.2867	rs62395635	5	173497796	C	T	0.109741	0.0236	15108	2.94091e-06	0.00142936	21.6228
class.Betaproteobacteria.id.2867	rs72747231	9	84206018	G	C	-0.137281	0.0290338	11344	2.05511e-06	0.00196728	22.3569
class.Betaproteobacteria.id.2867	rs12467854	2	239888758	C	G	0.0641363	0.0131766	17038	1.09863e-06	0.00138876	23.6918
class.Betaproteobacteria.id.2867	rs56386628	8	112732674	T	C	-0.0622252	0.0135688	17147	5.86955e-06	0.00122513	21.0306
class.Betaproteobacteria.id.2867	rs320161	9	104899117	G	A	0.0572286	0.01262	17035	7.33242e-06	0.00120585	20.5641
class.Betaproteobacteria.id.2867	rs75242906	15	56786407	T	C	-0.121083	0.028075	10803	9.27278e-06	0.00171917	18.6007
class.Betaproteobacteria.id.2867	rs9964679	18	26569901	G	A	0.052911	0.0114866	17151	4.8458e-06	0.00123576	21.2183
class.Clostridia.id.1859	rs10209007	2	231676041	C	G	0.0794173	0.0182427	17812	9.89343e-06	0.00106298	18.9518
class.Clostridia.id.1859	rs10774377	12	5942519	G	A	0.052659	0.0113858	18330	3.24401e-06	0.00116572	21.3902
class.Clostridia.id.1859	rs112334273	21	40703251	A	G	0.0641008	0.0127404	18217	3.81407e-07	0.00138781	25.3141
class.Clostridia.id.1859	rs13105690	4	7420184	C	T	-0.0529097	0.011818	18340	8.7779e-06	0.00109184	20.044
class.Clostridia.id.1859	rs13179700	5	149077788	C	T	0.0511937	0.0109569	18338	3.37083e-06	0.00118916	21.8303
class.Clostridia.id.1859	rs13421739	2	116724915	G	C	0.0888472	0.0179655	18340	9.54199e-06	0.00133192	24.4574
class.Clostridia.id.1859	rs1842454	5	105060362	A	G	-0.0547202	0.0127338	18340	8.72023e-06	0.00100598	18.4662
class.Clostridia.id.1859	rs2273429	14	52494072	G	A	-0.0724037	0.0153105	18337	4.52136e-06	0.00121824	22.3637
class.Clostridia.id.1859	rs6814436	4	161507301	C	T	0.0739995	0.0150815	18336	9.65098e-07	0.00131142	24.0751
class.Clostridia.id.1859	rs6815608	4	152131744	C	T	0.103803	0.0210883	16731	4.01857e-07	0.00144624	24.2292
class.Clostridia.id.1859	rs6934062	6	163743050	C	G	0.0524406	0.0116115	17859	6.53083e-06	0.00114091	20.3965
class.Clostridia.id.1859	rs7269302	20	50803760	T	A	-0.0963981	0.0212007	17405	9.04045e-06	0.00118658	20.6746
class.Clostridia.id.1859	rs72738886	5	35770550	C	T	0.086617	0.0190393	16934	8.24241e-06	0.00122086	20.6969
class.Clostridia.id.1859	rs72915163	18	48792829	C	T	-0.0581025	0.0120557	18317	1.34295e-06	0.00126661	23.2275
class.Clostridia.id.1859	rs6797343	3	89268714	T	G	0.0592279	0.0134556	18340	9.35647e-06	0.00105544	19.3751
class.Clostridia.id.1859	rs76767978	3	131371980	A	G	0.0698882	0.0156319	18329	8.398e-06	0.00108948	19.9888
class.Clostridia.id.1859	rs76860606	6	12397187	G	C	0.0947036	0.0225117	17579	7.53167e-06	0.00100586	17.6977
class.Coriobacteriia.id.809	rs11073596	15	86433579	G	T	0.0510212	0.0114339	17527	8.14449e-06	0.00113491	19.9118
class.Coriobacteriia.id.809	rs11250875	10	1922731	C	T	0.06075	0.0130939	17690	4.82844e-06	0.00121548	21.5256
class.Coriobacteriia.id.809	rs11656361	17	8121332	C	A	0.0773006	0.017553	16665	8.02017e-06	0.00116253	19.3939
class.Coriobacteriia.id.809	rs12974142	19	52895166	A	G	0.0789796	0.0177205	17413	8.51232e-06	0.00113962	19.8646
class.Coriobacteriia.id.809	rs13307134	7	105084680	T	C	0.0565686	0.0126265	17527	7.79931e-06	0.00114401	20.0718
class.Coriobacteriia.id.809	rs1397793	5	90471451	A	G	-0.0498855	0.0112446	17527	9.77381e-06	0.00112179	19.6815
class.Coriobacteriia.id.809	rs1816223	12	11494021	G	A	-0.0586265	0.0129006	17688	4.84114e-06	0.00116636	20.6523
class.Coriobacteriia.id.809	rs240104	1	176571431	C	T	-0.0603429	0.0126849	17577	1.51603e-06	0.00128595	22.6296
class.Coriobacteriia.id.809	rs2442778	3	11654412	A	G	-0.116408	0.0258545	13472	9.02703e-06	0.00150271	20.2719
class.Coriobacteriia.id.809	rs3025411	9	136512906	G	A	0.0926543	0.0209468	15671	8.26912e-06	0.00124713	19.5657
class.Coriobacteriia.id.809	rs34739816	17	37376685	T	G	0.0965017	0.0207666	16593	3.88358e-06	0.00129988	21.5943
class.Coriobacteriia.id.809	rs62448869	7	24464799	A	T	-0.0486059	0.0108982	17527	7.87276e-06	0.00113374	19.8914
class.Coriobacteriia.id.809	rs67561917	20	62072077	G	A	-0.0714367	0.0154113	17333	5.39129e-06	0.00123823	21.4863
class.Coriobacteriia.id.809	rs719099	10	65799217	G	A	0.0778402	0.0155815	17687	5.43317e-07	0.00140919	24.9568
class.Coriobacteriia.id.809	rs76779974	5	125460084	G	C	0.0774888	0.0171877	16419	5.63091e-06	0.00123655	20.3256
class.Coriobacteriia.id.809	rs80046645	5	459415	G	C	0.25584	0.0561995	3204	4.65689e-06	0.00643054	20.7239
class.Coriobacteriia.id.809	rs8010111	14	39660509	A	G	-0.103377	0.0229286	15996	6.89624e-06	0.00126935	20.3278
class.Deltaproteobacteria.id.3087	rs112381107	9	15269705	T	C	0.206594	0.0456908	4457	4.63054e-06	0.00456817	20.4446
class.Deltaproteobacteria.id.3087	rs11599763	10	11855599	C	T	-0.0544219	0.0117397	15168	3.94123e-06	0.00141498	21.49
class.Deltaproteobacteria.id.3087	rs16851319	1	203308383	C	G	-0.0705516	0.0150849	15154	5.67888e-06	0.00144155	21.8739
class.Deltaproteobacteria.id.3087	rs17791387	9	81834426	G	A	-0.0735881	0.0154246	15071	1.60223e-06	0.00150816	22.7607
class.Deltaproteobacteria.id.3087	rs2692012	1	203991605	G	A	0.110335	0.0253336	13104	3.14186e-06	0.00144566	18.9685
class.Deltaproteobacteria.id.3087	rs2838334	21	45064961	A	G	0.0561722	0.0124124	15168	5.44551e-06	0.00134857	20.4801
class.Deltaproteobacteria.id.3087	rs3935584	2	233929283	T	C	-0.0523485	0.011566	15166	7.50121e-06	0.00134908	20.4851
class.Deltaproteobacteria.id.3087	rs4506934	17	2856662	T	C	-0.0936514	0.02012	15061	3.58887e-06	0.00143665	21.6656
class.Deltaproteobacteria.id.3087	rs6058181	20	33694801	T	C	0.0825716	0.0165958	15100	3.39554e-07	0.00163694	24.755
class.Deltaproteobacteria.id.3087	rs62020470	15	96161065	G	A	-0.0585411	0.0129358	15168	4.85084e-06	0.00134858	20.4801
class.Deltaproteobacteria.id.3087	rs17084793	18	69312914	A	G	-0.0710762	0.015953	15164	5.68634e-06	0.00130749	19.8501
class.Deltaproteobacteria.id.3087	rs1035691	11	10658735	G	A	-0.055176	0.0121602	15168	9.65172e-06	0.00135569	20.5883
class.Deltaproteobacteria.id.3087	rs55744759	8	57867671	G	A	-0.0779693	0.0170738	15168	7.3137e-06	0.00137315	20.8538
class.Deltaproteobacteria.id.3087	rs9928243	16	71541641	A	C	-0.0538457	0.0117718	15167	5.02081e-06	0.00137777	20.9227
class.Erysipelotrichia.id.2147	rs1074800	5	3002546	G	A	0.0492438	0.010887	17789	6.14583e-06	0.0011489	20.459
class.Erysipelotrichia.id.2147	rs10781552	10	133897233	T	C	-0.0552212	0.0116074	17789	2.33114e-06	0.00127082	22.6329
class.Erysipelotrichia.id.2147	rs17530232	13	40385457	G	A	0.10305	0.0224648	16622	2.79123e-06	0.00126448	21.0423
class.Erysipelotrichia.id.2147	rs1884466	1	64139196	T	C	-0.0475363	0.0106939	18205	9.52701e-06	0.00108435	19.7598
class.Erysipelotrichia.id.2147	rs2300774	3	195793712	A	G	0.0524152	0.0106784	18216	8.95466e-07	0.00132107	24.0937
class.Erysipelotrichia.id.2147	rs290833	1	97457427	G	T	-0.0497374	0.0111376	17789	8.029e-06	0.00111993	19.9425
class.Erysipelotrichia.id.2147	rs35161940	17	70327224	C	T	-0.0806041	0.0167641	18213	1.8451e-06	0.00126785	23.1182
class.Erysipelotrichia.id.2147	rs4078432	14	48997206	T	C	-0.0608929	0.0133764	17789	4.23104e-06	0.00116372	20.7232
class.Erysipelotrichia.id.2147	rs56970041	14	80357610	G	T	0.0724144	0.0164471	18217	5.40344e-06	0.00106312	19.3854
class.Erysipelotrichia.id.2147	rs62504403	8	38803551	T	C	0.0681159	0.0127883	16981	1.12265e-07	0.00166814	28.3706
class.Erysipelotrichia.id.2147	rs7234058	18	5830507	C	T	-0.0945759	0.0194091	16874	9.12341e-07	0.00140531	23.7438
class.Erysipelotrichia.id.2147	rs7826267	8	2954952	G	T	-0.0839071	0.0199131	17586	9.28449e-06	0.00100871	17.755
class.Erysipelotrichia.id.2147	rs8003149	14	56156504	T	C	0.0538798	0.0116888	18213	4.08475e-06	0.00116539	21.2477
class.Gammaproteobacteria.id.3303	rs6706173	2	167986992	C	A	0.074251	0.0146392	16020	1.99495e-07	0.00160348	25.7257
class.Gammaproteobacteria.id.3303	rs11181912	12	43572952	A	G	-0.0579153	0.0118796	16017	9.94762e-07	0.00148187	23.7673
class.Gammaproteobacteria.id.3303	rs79795896	18	48185248	G	A	-0.15921	0.0351373	7577	7.92404e-06	0.00270299	20.5307
class.Gammaproteobacteria.id.3303	rs2234691	10	48385682	C	T	0.0762905	0.0171962	16011	8.39264e-06	0.00122794	19.6823
class.Gammaproteobacteria.id.3303	rs6469506	8	115123937	A	T	0.0541424	0.0116333	16023	3.28982e-06	0.00135018	21.6605
class.Gammaproteobacteria.id.3303	rs12404135	1	186502694	G	A	-0.0788843	0.0172415	15231	8.89485e-06	0.00137266	20.9329
class.Gammaproteobacteria.id.3303	rs9973122	18	75633634	A	T	0.0740614	0.0162596	15650	6.77007e-06	0.00132412	20.7473
class.Gammaproteobacteria.id.3303	rs9494710	6	137612554	T	C	-0.0549673	0.0120924	15650	4.54607e-06	0.00131872	20.6625
class.Gammaproteobacteria.id.3303	rs75101789	3	18615903	T	C	0.0729012	0.0163003	16024	8.78789e-06	0.00124687	20.0023
class.Lentisphaeria.id.2250	rs1002941	15	101242690	A	G	0.105025	0.0233484	4734	8.14836e-06	0.00425767	20.2334
class.Lentisphaeria.id.2250	rs11770843	7	146795379	T	C	0.109431	0.0234879	4705	1.90729e-06	0.00459427	21.7066
class.Lentisphaeria.id.2250	rs17114848	15	25162535	A	G	0.152377	0.0324332	4734	4.05865e-06	0.00464295	22.0729
class.Lentisphaeria.id.2250	rs2031282	13	20687179	G	A	0.122369	0.0270329	4734	4.3826e-06	0.00431153	20.4905
class.Lentisphaeria.id.2250	rs2731834	5	94720245	G	C	0.109438	0.023693	4733	4.24358e-06	0.0044894	21.3351
class.Lentisphaeria.id.2250	rs2825714	21	21023966	G	A	-0.13741	0.0289246	4734	1.72211e-06	0.00474671	22.5685
class.Lentisphaeria.id.2250	rs62570196	9	111086170	T	C	-0.21635	0.0439866	3712	1.07926e-06	0.00647856	24.1922
class.Lentisphaeria.id.2250	rs72640280	1	11943792	G	A	0.220207	0.0486196	3816	5.18035e-06	0.00534968	20.5134
class.Lentisphaeria.id.2250	rs73113483	3	6223568	A	T	-0.131217	0.0288713	4718	8.66341e-06	0.00436089	20.6561
class.Lentisphaeria.id.2250	rs77599476	20	61394262	G	A	0.230292	0.0480168	3722	1.86133e-06	0.0061454	23.0022
class.Melainabacteria.id.1589	rs11150282	16	80493705	C	T	0.0989487	0.0196972	5873	6.02892e-07	0.00427995	25.2356
class.Melainabacteria.id.1589	rs113884518	9	24648997	C	T	-0.205352	0.0454982	4442	8.0567e-06	0.00456707	20.3708
class.Melainabacteria.id.1589	rs1221147	9	122046549	A	T	0.123968	0.0278958	5768	7.10737e-06	0.00341335	19.7488
class.Melainabacteria.id.1589	rs16851659	1	230523039	C	G	-0.0896103	0.0186432	5884	1.27487e-06	0.00391243	23.1033
class.Melainabacteria.id.1589	rs10738747	9	26184578	A	G	0.0814624	0.0184409	5884	9.95804e-06	0.00330663	19.5141
class.Melainabacteria.id.1589	rs10148250	14	107061448	A	G	0.0861928	0.0193381	5453	8.67135e-06	0.00363128	19.8662
class.Melainabacteria.id.1589	rs28678345	17	53906328	C	T	0.214848	0.0470878	4323	6.69088e-06	0.00479486	20.8184
class.Melainabacteria.id.1589	rs367480	11	2937631	A	G	-0.083758	0.0185796	5887	8.19925e-06	0.00344141	20.3226
class.Melainabacteria.id.1589	rs4129395	9	115975389	A	G	0.0896187	0.0185106	5887	1.48056e-06	0.0039672	23.44
class.Melainabacteria.id.1589	rs73074665	7	20010624	T	A	0.166216	0.0355728	5758	2.86608e-06	0.00377871	21.8328
class.Melainabacteria.id.1589	rs789069	18	1008278	C	A	-0.103539	0.0234287	5879	6.84635e-06	0.00331221	19.5305
class.Melainabacteria.id.1589	rs79790072	15	100747683	C	T	0.226722	0.0487841	4107	3.29009e-06	0.00523406	21.5989
class.Melainabacteria.id.1589	rs9864379	3	14306949	C	T	-0.159735	0.0292553	5777	5.3606e-08	0.00513571	29.8118
class.Methanobacteria.id.119	rs10202904	2	125440268	G	T	-0.121754	0.0235357	3695	3.0143e-07	0.0071944	26.7615
class.Methanobacteria.id.119	rs10424197	19	46439321	A	G	-0.111274	0.0247517	3698	9.27887e-06	0.0054385	20.2106
class.Methanobacteria.id.119	rs11018665	11	89349287	T	A	0.111465	0.0250516	3698	6.51864e-06	0.00532792	19.7975
class.Methanobacteria.id.119	rs12825290	12	43701132	G	C	-0.216781	0.0493496	3144	6.07567e-06	0.00610393	19.2963
class.Methanobacteria.id.119	rs4257531	3	2086167	A	G	0.164498	0.0364959	3162	7.44344e-06	0.00638799	20.3158
class.Methanobacteria.id.119	rs56131665	5	178160975	A	G	0.178661	0.039298	3572	6.17992e-06	0.00575632	20.669
class.Methanobacteria.id.119	rs6508769	19	28827760	C	T	0.153519	0.0344519	3319	8.22529e-06	0.00595062	19.8564
class.Methanobacteria.id.119	rs6776814	3	15053083	C	T	-0.199566	0.0411825	3385	1.63062e-06	0.00689353	23.4827
class.Methanobacteria.id.119	rs73068003	7	10773932	T	G	-0.15814	0.0351803	3692	8.44583e-06	0.00544613	20.2063
class.Methanobacteria.id.119	rs73457410	13	41956181	G	A	0.21534	0.0436695	3498	1.40855e-06	0.00690733	24.316
class.Methanobacteria.id.119	rs75208022	12	21338861	T	C	-0.227245	0.048763	3203	5.92103e-06	0.00673883	21.7173
class.Methanobacteria.id.119	rs894996	4	104418307	A	C	0.216999	0.0449076	3582	1.87557e-06	0.00647993	23.3495
class.Mollicutes.id.3920	rs10108398	8	59440824	A	G	0.0769142	0.0153953	10932	1.09e-06	0.00227839	24.9596
class.Mollicutes.id.3920	rs11890098	2	157532549	G	A	0.074438	0.0153389	11392	9.56571e-07	0.0020634	23.5507
class.Mollicutes.id.3920	rs12566890	1	61850864	G	T	-0.101147	0.0230978	11371	3.65095e-06	0.00168388	19.1763
class.Mollicutes.id.3920	rs17214486	14	97159674	A	C	0.06099	0.0135623	11387	6.60866e-06	0.00177316	20.2233
class.Mollicutes.id.3920	rs2464826	7	79490250	C	A	0.0944239	0.0211806	10998	8.39505e-06	0.00180413	19.8741
class.Mollicutes.id.3920	rs28537087	15	95309676	A	G	0.0820873	0.0188312	11382	8.07399e-06	0.00166698	19.0019
class.Mollicutes.id.3920	rs3768491	1	109965986	G	A	-0.0681052	0.0149061	11002	4.23352e-06	0.00189416	20.8753
class.Mollicutes.id.3920	rs4885016	13	73170489	C	T	-0.0819606	0.0181628	11388	7.26986e-06	0.00178525	20.3632
class.Mollicutes.id.3920	rs6043847	20	16259524	C	T	-0.114937	0.0248606	11130	4.55476e-06	0.00191711	21.3746
class.Mollicutes.id.3920	rs72901605	11	47103877	C	T	-0.0841852	0.0178119	10526	3.2579e-06	0.00211811	22.3383
class.Mollicutes.id.3920	rs74603314	14	46519718	C	T	0.221639	0.0462918	4499	1.55689e-06	0.00507172	22.9238
class.Mollicutes.id.3920	rs78169027	11	108439087	G	A	-0.108283	0.0237289	10542	5.8761e-06	0.00197182	20.824
class.Negativicutes.id.2164	rs1135612	7	75609677	A	G	0.0529785	0.0119177	18164	9.26307e-06	0.00108688	19.7614
class.Negativicutes.id.2164	rs13086907	3	142135117	A	G	0.0625312	0.0131735	18163	1.95488e-06	0.00123912	22.5315
class.Negativicutes.id.2164	rs1447205	8	41231597	C	G	-0.0502053	0.0108382	18165	2.93324e-06	0.00118001	21.4578
class.Negativicutes.id.2164	rs1643968	5	165266628	C	T	-0.0565284	0.0112298	18170	4.14596e-07	0.00139276	25.339
class.Negativicutes.id.2164	rs1649999	10	80086072	G	A	0.0748989	0.0166458	18036	7.5812e-06	0.00112141	20.2462
class.Negativicutes.id.2164	rs2834062	21	34377485	G	A	0.0489057	0.0108842	18171	8.4392e-06	0.00110998	20.1897
class.Negativicutes.id.2164	rs4463806	10	115597993	C	T	-0.0543966	0.0129365	18160	7.80662e-06	0.000972788	17.6811
class.Negativicutes.id.2164	rs4722181	7	22817571	G	T	0.0501306	0.0105798	18163	2.00112e-06	0.00123474	22.4518
class.Negativicutes.id.2164	rs60274479	16	21249925	C	T	-0.0659623	0.0134137	17610	1.1623e-06	0.00137148	24.1822
class.Negativicutes.id.2164	rs61249479	9	124912908	C	A	0.0777075	0.0168628	18165	2.95471e-06	0.00116781	21.2357
class.Negativicutes.id.2164	rs71405394	15	101245088	A	G	-0.114178	0.02405	13861	2.16631e-06	0.00162367	22.539
class.Negativicutes.id.2164	rs73232831	4	17413426	A	G	-0.151829	0.0314932	9382	1.87452e-06	0.00247171	23.2421
class.Negativicutes.id.2164	rs9423647	10	5579818	A	G	0.047817	0.0105282	18164	6.06114e-06	0.00113449	20.628
class.Verrucomicrobiae.id.4029	rs11184341	1	105422565	C	G	0.0655342	0.0142231	11864	4.13405e-06	0.00178655	21.2299
class.Verrucomicrobiae.id.4029	rs111862613	12	130309670	C	T	0.090699	0.0196746	11621	3.73846e-06	0.0018257	21.2517
class.Verrucomicrobiae.id.4029	rs117107102	18	49473635	G	A	0.204683	0.0431573	4975	2.91821e-06	0.00450274	22.4934
class.Verrucomicrobiae.id.4029	rs11729256	4	95027272	C	T	0.0749798	0.0150177	11861	6.7309e-07	0.0020976	24.9277
class.Verrucomicrobiae.id.4029	rs12908520	15	97570657	A	G	0.0618926	0.0130946	11863	2.17163e-06	0.00187998	22.3404
class.Verrucomicrobiae.id.4029	rs2602429	16	81063149	T	C	0.0746844	0.0156194	11690	2.58297e-06	0.00195227	22.8628
class.Verrucomicrobiae.id.4029	rs4242783	10	5064327	A	G	0.0689292	0.0147693	11690	2.63612e-06	0.00186011	21.7815
class.Verrucomicrobiae.id.4029	rs4936098	11	130280667	G	A	0.0648843	0.0135928	11858	1.12221e-06	0.00191817	22.7856
class.Verrucomicrobiae.id.4029	rs61779207	1	41074472	A	G	-0.0758309	0.0167762	11591	6.72285e-06	0.00175993	20.4318
class.Verrucomicrobiae.id.4029	rs74542928	4	100544188	C	T	0.112164	0.0236422	11216	1.63222e-06	0.00200308	22.5076
class.Verrucomicrobiae.id.4029	rs9349825	6	56341481	G	A	-0.0704036	0.0147128	11858	2.53687e-06	0.00192763	22.8981
class.Verrucomicrobiae.id.4029	rs941682	20	31867840	A	G	-0.0631436	0.0143767	11809	9.61003e-06	0.00163113	19.2902
family.Acidaminococcaceae.id.2166	rs6427992	1	203102563	C	G	-0.0595857	0.01296	12527	4.24324e-06	0.00168485	21.1384
family.Acidaminococcaceae.id.2166	rs6923842	6	5723181	C	T	-0.0796106	0.0169192	11904	2.21303e-06	0.00185675	22.1401
family.Acidaminococcaceae.id.2166	rs6589457	11	114701288	G	A	0.165911	0.0349516	7386	2.31508e-06	0.00304229	22.5328
family.Acidaminococcaceae.id.2166	rs2933324	9	107117653	G	A	-0.0662557	0.0140257	12525	2.23676e-06	0.00177877	22.3152
family.Acidaminococcaceae.id.2166	rs262812	6	158647999	C	T	-0.065675	0.0142257	12099	3.24906e-06	0.00175879	21.3135
family.Acidaminococcaceae.id.2166	rs45497800	20	61991833	C	T	-0.117863	0.0257351	11316	5.86428e-06	0.00185047	20.975
family.Acidaminococcaceae.id.2166	rs78702810	3	18462531	C	T	-0.143755	0.0323244	7992	9.16468e-06	0.00246926	19.7782
family.Acidaminococcaceae.id.2166	rs74540770	3	186553389	A	G	-0.108969	0.0243533	10606	7.08804e-06	0.00188453	20.0213
family.Actinomycetaceae.id.421	rs2889192	9	76394568	T	G	0.0887537	0.0195009	7710	3.64417e-06	0.00268015	20.7141
family.Actinomycetaceae.id.421	rs34583783	6	67207371	T	G	0.123756	0.026427	7710	5.47971e-06	0.00283701	21.9299
family.Actinomycetaceae.id.421	rs35011108	6	133007480	G	A	0.241826	0.0503796	3630	1.8267e-06	0.00631075	23.0408
family.Actinomycetaceae.id.421	rs4073240	6	169224781	A	G	0.0747546	0.0164684	7710	6.05333e-06	0.00266609	20.6051
family.Actinomycetaceae.id.421	rs58484246	15	29850991	C	T	0.0761407	0.0169007	7710	6.12428e-06	0.00262629	20.2967
family.Alcaligenaceae.id.2875	rs2367850	3	193456274	C	G	0.0629104	0.0131712	16377	1.84631e-06	0.00139126	22.8136
family.Alcaligenaceae.id.2875	rs4033856	4	45642485	T	C	0.081834	0.0168931	15623	1.02902e-06	0.00149999	23.4665
family.Alcaligenaceae.id.2875	rs62191117	2	239900775	G	A	0.0684302	0.0133636	16688	2.75943e-07	0.00156897	26.221
family.Alcaligenaceae.id.2875	rs62395635	5	173497796	C	T	0.110583	0.0238514	14802	3.34696e-06	0.00145029	21.4955
family.Alcaligenaceae.id.2875	rs7638039	3	70588939	C	T	0.0603335	0.0127779	16791	2.70479e-06	0.00132617	22.2946
family.Alcaligenaceae.id.2875	rs9964679	18	26569901	G	A	0.0537051	0.0116008	16810	4.47389e-06	0.00127346	21.4316
family.Alcaligenaceae.id.2875	rs9537886	13	58545246	C	A	-0.0570888	0.0110683	16807	2.35108e-07	0.00158059	26.6038
family.Alcaligenaceae.id.2875	rs67737557	20	29836081	G	C	0.0738409	0.0151678	15876	1.03742e-06	0.00149079	23.7001
family.Alcaligenaceae.id.2875	rs17000015	4	75867283	T	A	-0.0609257	0.0125363	16377	1.12719e-06	0.00144031	23.619
family.Alcaligenaceae.id.2875	rs112159068	6	138305038	T	A	0.131484	0.0281089	11656	3.56484e-06	0.001874	21.8806
family.Alcaligenaceae.id.2875	rs6969323	7	104214487	C	A	-0.0593564	0.0129137	16810	3.88581e-06	0.00125538	21.127
family.Alcaligenaceae.id.2875	rs7302582	12	1396151	C	G	-0.106817	0.023298	15113	3.33554e-06	0.00138913	21.0203
family.Alcaligenaceae.id.2875	rs1153990	5	104233461	G	A	-0.058727	0.0128306	16808	5.96787e-06	0.00124503	20.95
family.Alcaligenaceae.id.2875	rs112135816	9	82485327	G	T	-0.0775052	0.0171554	15545	5.27662e-06	0.00131147	20.4109
family.Alcaligenaceae.id.2875	rs147968	16	85945839	T	C	0.0489475	0.0110321	16810	9.12701e-06	0.00116983	19.6855
family.Alcaligenaceae.id.2875	rs74776516	11	20763367	G	T	-0.0944052	0.0213287	14502	6.85049e-06	0.00134931	19.5914
family.Alcaligenaceae.id.2875	rs28480294	15	71522509	C	T	-0.0516967	0.0115503	16377	6.606e-06	0.00122187	20.0326
family.Bacteroidaceae.id.917	rs11585893	1	10644351	G	A	-0.0740746	0.0147633	17821	1.79511e-06	0.00141083	25.175
family.Bacteroidaceae.id.917	rs13207588	6	41519430	G	A	-0.059205	0.0131195	17707	7.48504e-06	0.00114892	20.365
family.Bacteroidaceae.id.917	rs1340391	1	102960989	C	T	-0.0592004	0.0132244	18302	6.7301e-06	0.00109388	20.0399
family.Bacteroidaceae.id.917	rs17619981	19	24342250	G	T	0.0880978	0.0187002	15801	2.68683e-06	0.00140281	22.1941
family.Bacteroidaceae.id.917	rs2023437	14	22045949	C	T	-0.0782325	0.0167634	17484	5.01824e-06	0.00124428	21.7796
family.Bacteroidaceae.id.917	rs2366421	3	62019400	A	T	-0.0528153	0.0117124	18299	7.64945e-06	0.0011101	20.3341
family.Bacteroidaceae.id.917	rs28757219	6	29143451	A	T	0.0818398	0.0170319	14833	1.2942e-06	0.00155439	23.089
family.Bacteroidaceae.id.917	rs495004	9	112855426	G	C	-0.0607475	0.0129865	17707	3.42092e-06	0.00123435	21.8811
family.Bacteroidaceae.id.917	rs66474973	20	58605432	T	G	0.0812515	0.0164479	17405	6.80966e-07	0.00140026	24.403
family.Bacteroidaceae.id.917	rs66710942	3	77215327	T	C	0.0488038	0.0107412	17821	5.86259e-06	0.00115722	20.6443
family.Bacteroidaceae.id.917	rs6795673	3	10593224	T	C	0.0538565	0.0105251	18301	3.37909e-07	0.00142881	26.1832
family.Bacteroidaceae.id.917	rs9507307	13	24910476	T	C	0.0604456	0.0129128	18184	2.1271e-06	0.00120372	21.9124
family.BacteroidalesS24.7group.id.11173	rs10872669	6	151515172	G	A	-0.123071	0.0275665	7368	9.4901e-06	0.0026986	19.9317
family.BacteroidalesS24.7group.id.11173	rs11135366	5	164763068	G	C	0.0842142	0.0183739	7953	8.77822e-06	0.00263512	21.0072
family.BacteroidalesS24.7group.id.11173	rs12748533	1	242767252	T	G	-0.0821108	0.0172701	7948	2.59019e-06	0.00283681	22.6054
family.BacteroidalesS24.7group.id.11173	rs17043785	2	53139362	C	T	-0.176187	0.0347133	5208	5.11837e-07	0.00492388	25.7606
family.BacteroidalesS24.7group.id.11173	rs61508842	3	158653545	C	T	0.122574	0.0272389	7576	7.82782e-06	0.00266647	20.2498
family.BacteroidalesS24.7group.id.11173	rs6831034	4	149300138	A	T	-0.0956546	0.0205228	7576	6.10396e-06	0.00286002	21.7239
family.BacteroidalesS24.7group.id.11173	rs689695	15	47352866	A	C	0.0814578	0.0167057	7954	1.28039e-06	0.00298102	23.7759
family.BacteroidalesS24.7group.id.11173	rs7217209	17	21205200	T	C	0.0843019	0.0187308	7745	8.42937e-06	0.00260927	20.2564
family.BacteroidalesS24.7group.id.11173	rs738193	22	25943322	C	T	0.0847328	0.0165856	7778	3.82163e-07	0.00334526	26.1
family.BacteroidalesS24.7group.id.11173	rs78609301	6	63236747	G	A	-0.0867065	0.0195709	7953	7.09297e-06	0.00246258	19.6283
family.BacteroidalesS24.7group.id.11173	rs941000	7	90714667	T	C	0.0850266	0.0163382	7778	3.15557e-07	0.00347083	27.0831
genus.Bifidobacterium.id.436	rs182549	2	136616754	T	C	0.119703	0.0127294	14778	1.27822e-20	0.0059491	88.43
family.Bifidobacteriaceae.id.433	rs182549	2	136616754	T	C	0.11707	0.0126703	14915	5.942e-20	0.00569206	85.3717
order.Bifidobacteriales.id.432	rs182549	2	136616754	T	C	0.11707	0.0126703	14915	5.942e-20	0.00569206	85.3717
genus.Bifidobacterium.id.436	rs7322849	13	112859829	C	T	0.112428	0.0201813	14778	1.08368e-08	0.00209598	31.0353
family.Bifidobacteriaceae.id.433	rs7322849	13	112859829	C	T	0.110676	0.0200996	14915	1.74032e-08	0.00202901	30.3202
order.Bifidobacteriales.id.432	rs7322849	13	112859829	C	T	0.110676	0.0200996	14915	1.74032e-08	0.00202901	30.3202
family.Bifidobacteriaceae.id.433	rs4567981	2	49906864	A	T	0.0577763	0.0117388	14795	8.88054e-07	0.00163487	24.2242
order.Bifidobacteriales.id.432	rs4567981	2	49906864	A	T	0.0577763	0.0117388	14795	8.88054e-07	0.00163487	24.2242
family.Bifidobacteriaceae.id.433	rs76671854	5	169748189	G	C	-0.0892981	0.0183177	13923	1.03632e-06	0.00170425	23.7653
order.Bifidobacteriales.id.432	rs76671854	5	169748189	G	C	-0.0892981	0.0183177	13923	1.03632e-06	0.00170425	23.7653
family.Bifidobacteriaceae.id.433	rs4957061	5	521096	C	T	0.0569873	0.0116907	14795	1.1517e-06	0.00160368	23.7614
order.Bifidobacteriales.id.432	rs4957061	5	521096	C	T	0.0569873	0.0116907	14795	1.1517e-06	0.00160368	23.7614
family.Bifidobacteriaceae.id.433	rs13020688	2	192878532	A	G	0.0584045	0.0122081	14795	1.57375e-06	0.00154478	22.8872
order.Bifidobacteriales.id.432	rs13020688	2	192878532	A	G	0.0584045	0.0122081	14795	1.57375e-06	0.00154478	22.8872
genus.Bifidobacterium.id.436	rs10841473	12	20378911	C	G	-0.0624207	0.0129438	14777	1.64522e-06	0.00157152	23.2557
genus.Bifidobacterium.id.436	rs4567981	2	49906864	A	T	0.0562084	0.0117923	14666	1.92831e-06	0.00154696	22.7198
genus.Bifidobacterium.id.436	rs62181700	2	189805784	A	G	-0.0624643	0.0131205	14774	2.17246e-06	0.00153199	22.6653
family.Bifidobacteriaceae.id.433	rs10841473	12	20378911	C	G	-0.0613031	0.0128844	14914	2.28067e-06	0.00151579	22.6378
family.Christensenellaceae.id.1866	rs892686	9	83043376	G	A	0.0506107	0.0109651	16847	4.12367e-06	0.00126311	21.3041
family.Christensenellaceae.id.1866	rs62573205	9	137786999	A	G	-0.0654804	0.0133503	16838	1.48853e-06	0.00142686	24.057
family.Christensenellaceae.id.1866	rs870002	8	62220151	T	C	0.0488951	0.0109817	16847	6.54323e-06	0.00117547	19.8241
family.Christensenellaceae.id.1866	rs12657403	5	3174785	G	A	0.078108	0.0171887	16245	5.59276e-06	0.00126966	20.6493
family.Christensenellaceae.id.1866	rs117186816	11	123936128	A	G	-0.206476	0.0436362	4310	6.51964e-06	0.0051703	22.3894
family.Christensenellaceae.id.1866	rs9608766	22	29828040	C	T	-0.0682134	0.01496	16185	3.33084e-06	0.0012831	20.7911
family.Christensenellaceae.id.1866	rs4076564	6	169640257	A	G	-0.188623	0.039209	3730	8.06105e-06	0.00616956	23.1429
family.Christensenellaceae.id.1866	rs4805124	19	35884202	G	C	0.0486508	0.0109067	16847	8.36272e-06	0.0011798	19.8973
family.Christensenellaceae.id.1866	rs72706624	9	15518852	T	G	0.0882626	0.0197575	14869	6.3775e-06	0.00134055	19.9568
family.Christensenellaceae.id.1866	rs77867022	7	120333701	T	G	-0.160443	0.0379589	4033	8.81983e-06	0.00441249	17.8656
family.Christensenellaceae.id.1866	rs7211194	17	13541941	T	C	0.0492094	0.0110916	16436	9.93998e-06	0.0011963	19.6836
family.Christensenellaceae.id.1866	rs12380890	9	38002256	G	A	-0.0503972	0.0111047	16846	5.78132e-06	0.00122129	20.5966
family.Clostridiaceae1.id.1869	rs12341505	9	136710881	A	G	0.0814503	0.0179338	14250	4.54486e-06	0.00144563	20.6272
family.Clostridiaceae1.id.1869	rs12490337	3	111482845	G	C	-0.0616944	0.013693	14253	6.90518e-06	0.00142243	20.2999
family.Clostridiaceae1.id.1869	rs2795528	10	43270264	A	G	-0.180969	0.0390911	6411	3.80626e-06	0.00333283	21.4315
family.Clostridiaceae1.id.1869	rs2817172	1	3041519	T	C	0.0563367	0.012392	13789	5.27026e-06	0.00149685	20.668
family.Clostridiaceae1.id.1869	rs550843	6	165722832	C	T	-0.0734787	0.0168383	14234	7.09119e-06	0.00133622	19.0425
family.Clostridiaceae1.id.1869	rs12186080	3	132596627	A	G	0.0748236	0.016246	14244	5.33957e-06	0.00148719	21.2122
family.Clostridiaceae1.id.1869	rs4723021	7	30934659	C	T	-0.106376	0.0241944	13682	7.42147e-06	0.00141111	19.3313
family.Clostridiaceae1.id.1869	rs881532	22	47806774	G	A	-0.0533035	0.0119011	14250	7.89662e-06	0.00140597	20.0604
family.Clostridiaceae1.id.1869	rs10875374	1	101804809	T	C	-0.0536759	0.0119436	14253	8.09821e-06	0.00141524	20.1971
family.Clostridiaceae1.id.1869	rs62397761	6	48093014	G	A	0.0615805	0.0136198	14248	9.07706e-06	0.00143294	20.443
family.Clostridiaceae1.id.1869	rs56188186	16	87710690	G	A	0.0967774	0.0217471	13218	8.24444e-06	0.00149621	19.8036
family.ClostridialesvadinBB60group.id.11286	rs10517600	4	155632958	G	T	0.0626993	0.0139364	10512	6.82768e-06	0.00192214	20.2406
family.ClostridialesvadinBB60group.id.11286	rs10904722	10	6714424	T	C	-0.0672314	0.0147123	10512	5.04837e-06	0.00198297	20.8825
family.ClostridialesvadinBB60group.id.11286	rs118104867	8	123977538	T	C	0.214464	0.0455098	4095	3.43598e-06	0.00539644	22.2075
family.ClostridialesvadinBB60group.id.11286	rs13409132	2	205616346	G	A	-0.165419	0.0352154	5913	4.37231e-06	0.00371898	22.0649
family.ClostridialesvadinBB60group.id.11286	rs17121075	14	85856796	A	G	0.0769254	0.0172234	10512	7.91417e-06	0.00189443	19.9482
family.ClostridialesvadinBB60group.id.11286	rs2191834	2	229942951	T	G	0.0746375	0.0159136	10511	2.50195e-06	0.00208885	21.9977
family.ClostridialesvadinBB60group.id.11286	rs28691777	17	58149405	T	C	0.137134	0.0266996	10199	6.95697e-07	0.00258038	26.3802
family.ClostridialesvadinBB60group.id.11286	rs34088226	5	4308946	G	A	-0.117807	0.026924	9716	7.66216e-06	0.00196703	19.1454
family.ClostridialesvadinBB60group.id.11286	rs55682560	15	87392290	T	C	-0.131519	0.0261319	9183	4.97034e-07	0.00275139	25.3302
family.ClostridialesvadinBB60group.id.11286	rs6588624	1	56849539	A	G	-0.0662317	0.0138147	10512	1.79287e-06	0.00218223	22.9853
family.ClostridialesvadinBB60group.id.11286	rs66714985	8	3305122	C	A	0.116908	0.0252447	10512	4.85334e-06	0.00203638	21.446
family.ClostridialesvadinBB60group.id.11286	rs6755871	2	202450739	G	C	-0.0613825	0.0138976	10500	9.33059e-06	0.0018548	19.5079
family.ClostridialesvadinBB60group.id.11286	rs7226487	18	74373125	G	A	-0.0643682	0.0138701	10505	3.58282e-06	0.00204634	21.5368
family.ClostridialesvadinBB60group.id.11286	rs7538034	1	71391694	G	T	-0.078598	0.0165982	10420	2.36706e-06	0.00214774	22.4233
family.ClostridialesvadinBB60group.id.11286	rs7725895	5	142244898	G	A	-0.116224	0.0240367	10512	3.94356e-06	0.00221958	23.3797
family.ClostridialesvadinBB60group.id.11286	rs989682	3	15564453	G	A	0.070194	0.0155364	10129	6.8471e-06	0.00201161	20.4126
family.ClostridialesvadinBB60group.id.11286	rs9979874	21	38612024	C	G	-0.0738925	0.0150911	10506	1.05271e-06	0.00227725	23.9749
family.Coriobacteriaceae.id.811	rs11073596	15	86433579	G	T	0.0510212	0.0114339	17527	8.14449e-06	0.00113491	19.9118
family.Coriobacteriaceae.id.811	rs11250875	10	1922731	C	T	0.06075	0.0130939	17690	4.82844e-06	0.00121548	21.5256
family.Coriobacteriaceae.id.811	rs11656361	17	8121332	C	A	0.0773006	0.017553	16665	8.02017e-06	0.00116253	19.3939
family.Coriobacteriaceae.id.811	rs12974142	19	52895166	A	G	0.0789796	0.0177205	17413	8.51232e-06	0.00113962	19.8646
family.Coriobacteriaceae.id.811	rs13307134	7	105084680	T	C	0.0565686	0.0126265	17527	7.79931e-06	0.00114401	20.0718
family.Coriobacteriaceae.id.811	rs1397793	5	90471451	A	G	-0.0498855	0.0112446	17527	9.77381e-06	0.00112179	19.6815
family.Coriobacteriaceae.id.811	rs1816223	12	11494021	G	A	-0.0586265	0.0129006	17688	4.84114e-06	0.00116636	20.6523
family.Coriobacteriaceae.id.811	rs240104	1	176571431	C	T	-0.0603429	0.0126849	17577	1.51603e-06	0.00128595	22.6296
family.Coriobacteriaceae.id.811	rs2442778	3	11654412	A	G	-0.116408	0.0258545	13472	9.02703e-06	0.00150271	20.2719
family.Coriobacteriaceae.id.811	rs3025411	9	136512906	G	A	0.0926543	0.0209468	15671	8.26912e-06	0.00124713	19.5657
family.Coriobacteriaceae.id.811	rs34739816	17	37376685	T	G	0.0965017	0.0207666	16593	3.88358e-06	0.00129988	21.5943
family.Coriobacteriaceae.id.811	rs62448869	7	24464799	A	T	-0.0486059	0.0108982	17527	7.87276e-06	0.00113374	19.8914
family.Coriobacteriaceae.id.811	rs67561917	20	62072077	G	A	-0.0714367	0.0154113	17333	5.39129e-06	0.00123823	21.4863
family.Coriobacteriaceae.id.811	rs719099	10	65799217	G	A	0.0778402	0.0155815	17687	5.43317e-07	0.00140919	24.9568
family.Coriobacteriaceae.id.811	rs76779974	5	125460084	G	C	0.0774888	0.0171877	16419	5.63091e-06	0.00123655	20.3256
family.Coriobacteriaceae.id.811	rs80046645	5	459415	G	C	0.25584	0.0561995	3204	4.65689e-06	0.00643054	20.7239
family.Coriobacteriaceae.id.811	rs8010111	14	39660509	A	G	-0.103377	0.0229286	15996	6.89624e-06	0.00126935	20.3278
family.Defluviitaleaceae.id.1924	rs17051335	4	122202910	T	C	-0.134314	0.0292201	8031	4.58117e-06	0.00262465	21.1288
family.Defluviitaleaceae.id.1924	rs1908593	18	59026148	C	T	0.070223	0.0156601	8203	7.859e-06	0.00244591	20.1081
family.Defluviitaleaceae.id.1924	rs540220	9	93331308	C	T	-0.123954	0.0289814	7887	9.48137e-06	0.00231457	18.2928
family.Defluviitaleaceae.id.1924	rs112893842	9	8786663	C	T	0.110761	0.0232545	8203	2.75032e-06	0.00275865	22.6862
family.Defluviitaleaceae.id.1924	rs1582238	1	118723685	C	T	0.0801923	0.0167061	8002	1.692e-06	0.00287195	23.0417
family.Defluviitaleaceae.id.1924	rs28696126	7	79734541	T	A	-0.107106	0.0238173	7830	5.56327e-06	0.00257677	20.223
family.Defluviitaleaceae.id.1924	rs4344384	10	66407366	T	G	0.0708803	0.0156121	8200	5.86011e-06	0.00250802	20.6124
family.Defluviitaleaceae.id.1924	rs4677103	3	72207794	G	A	0.0977203	0.0197033	8002	9.42189e-07	0.00306528	24.5976
family.Defluviitaleaceae.id.1924	rs55658617	21	41811003	C	T	0.177314	0.0361845	6676	1.40608e-06	0.00358507	24.0128
family.Defluviitaleaceae.id.1924	rs72731813	4	147414743	T	C	-0.149751	0.0293415	7786	2.75777e-07	0.0033352	26.0481
family.Defluviitaleaceae.id.1924	rs9608282	22	24804081	G	T	0.139014	0.0299429	7736	4.60831e-06	0.00277917	21.554
family.Defluviitaleaceae.id.1924	rs9725395	1	85205632	G	A	-0.138357	0.0295185	8031	3.4137e-06	0.00272875	21.9691
family.Desulfovibrionaceae.id.3169	rs7164160	15	96159374	T	A	-0.0574455	0.0129468	15142	7.3435e-06	0.00129865	19.6872
family.Desulfovibrionaceae.id.3169	rs112381107	9	15269705	T	C	0.211435	0.0456962	4455	2.81875e-06	0.00478476	21.409
family.Desulfovibrionaceae.id.3169	rs11599763	10	11855599	C	T	-0.0555931	0.0117493	15142	2.49704e-06	0.00147654	22.3879
family.Desulfovibrionaceae.id.3169	rs16851319	1	203308383	C	G	-0.0732697	0.0150964	15128	2.39649e-06	0.0015549	23.5561
family.Desulfovibrionaceae.id.3169	rs17791387	9	81834426	G	A	-0.0729251	0.0154381	15045	2.09678e-06	0.00148112	22.3135
family.Desulfovibrionaceae.id.3169	rs2692012	1	203991605	G	A	0.114231	0.0253568	13080	1.5639e-06	0.00154939	20.2944
family.Desulfovibrionaceae.id.3169	rs2838334	21	45064961	A	G	0.0571419	0.012423	15142	3.82375e-06	0.00139548	21.1572
family.Desulfovibrionaceae.id.3169	rs3935584	2	233929283	T	C	-0.0525838	0.0115757	15140	6.78137e-06	0.00136128	20.6351
family.Desulfovibrionaceae.id.3169	rs4506934	17	2856662	T	C	-0.0943381	0.020138	15035	3.16043e-06	0.00145768	21.9453
family.Desulfovibrionaceae.id.3169	rs6058181	20	33694801	T	C	0.0834742	0.0166111	15074	2.69912e-07	0.00167267	25.2528
family.Desulfovibrionaceae.id.3169	rs72647048	8	57865378	C	T	-0.0770089	0.017089	15142	9.60885e-06	0.00133949	20.307
family.Desulfovibrionaceae.id.3169	rs9928243	16	71541641	A	C	-0.0541732	0.0117819	15141	4.48478e-06	0.00139456	21.1417
family.Enterobacteriaceae.id.3469	rs11026530	11	22379097	C	T	0.0822408	0.0186379	13485	9.42684e-06	0.00144201	19.4706
family.Enterobacteriaceae.id.3469	rs111229068	11	2563450	T	A	0.110561	0.0241719	12350	3.65356e-06	0.00169141	20.921
family.Enterobacteriaceae.id.3469	rs2374342	2	42133542	A	C	0.0582927	0.0126195	13577	4.51618e-06	0.00156937	21.3376
family.Enterobacteriaceae.id.3469	rs35673018	16	54327745	A	G	0.0899642	0.0202934	13326	7.63109e-06	0.00147283	19.653
family.Enterobacteriaceae.id.3469	rs4792380	17	13521040	T	A	0.115598	0.0257683	12763	9.48974e-06	0.00157456	20.1246
family.Enterobacteriaceae.id.3469	rs504442	18	55145547	G	T	0.084159	0.0189479	13578	5.17092e-06	0.00145103	19.7278
family.Enterobacteriaceae.id.3469	rs61973590	14	27718039	G	C	-0.0605392	0.0133696	13570	8.5354e-06	0.00150891	20.5039
family.Enterobacteriaceae.id.3469	rs62210023	20	55340092	G	A	0.0606754	0.0130125	13515	3.13163e-06	0.0016064	21.7422
family.Enterobacteriaceae.id.3469	rs78143293	18	57672335	G	A	-0.0848521	0.0170415	13572	1.19564e-06	0.00182363	24.7918
family.Enterobacteriaceae.id.3469	rs79757635	13	110840418	A	C	0.0758597	0.0171286	13419	9.31857e-06	0.00145979	19.6146
family.Enterobacteriaceae.id.3469	rs80319214	2	4015933	G	C	0.0990404	0.0215877	12641	6.95307e-06	0.00166255	21.048
family.Erysipelotrichaceae.id.2149	rs1074800	5	3002546	G	A	0.0492438	0.010887	17789	6.14583e-06	0.0011489	20.459
family.Erysipelotrichaceae.id.2149	rs10781552	10	133897233	T	C	-0.0552212	0.0116074	17789	2.33114e-06	0.00127082	22.6329
family.Erysipelotrichaceae.id.2149	rs17530232	13	40385457	G	A	0.10305	0.0224648	16622	2.79123e-06	0.00126448	21.0423
family.Erysipelotrichaceae.id.2149	rs1884466	1	64139196	T	C	-0.0475363	0.0106939	18205	9.52701e-06	0.00108435	19.7598
family.Erysipelotrichaceae.id.2149	rs2300774	3	195793712	A	G	0.0524152	0.0106784	18216	8.95466e-07	0.00132107	24.0937
family.Erysipelotrichaceae.id.2149	rs290833	1	97457427	G	T	-0.0497374	0.0111376	17789	8.029e-06	0.00111993	19.9425
family.Erysipelotrichaceae.id.2149	rs35161940	17	70327224	C	T	-0.0806041	0.0167641	18213	1.8451e-06	0.00126785	23.1182
family.Erysipelotrichaceae.id.2149	rs4078432	14	48997206	T	C	-0.0608929	0.0133764	17789	4.23104e-06	0.00116372	20.7232
family.Erysipelotrichaceae.id.2149	rs56970041	14	80357610	G	T	0.0724144	0.0164471	18217	5.40344e-06	0.00106312	19.3854
family.Erysipelotrichaceae.id.2149	rs62504403	8	38803551	T	C	0.0681159	0.0127883	16981	1.12265e-07	0.00166814	28.3706
family.Erysipelotrichaceae.id.2149	rs7234058	18	5830507	C	T	-0.0945759	0.0194091	16874	9.12341e-07	0.00140531	23.7438
family.Erysipelotrichaceae.id.2149	rs7826267	8	2954952	G	T	-0.0839071	0.0199131	17586	9.28449e-06	0.00100871	17.755
family.Erysipelotrichaceae.id.2149	rs8003149	14	56156504	T	C	0.0538798	0.0116888	18213	4.08475e-06	0.00116539	21.2477
family.FamilyXI.id.1936	rs2155352	11	95357209	G	A	-0.150538	0.0302319	3150	6.63432e-07	0.00781478	24.7947
family.FamilyXI.id.1936	rs697771	16	54115200	G	A	-0.117677	0.0251491	3152	3.19372e-06	0.00690271	21.8947
family.FamilyXI.id.1936	rs10759623	9	115821485	T	C	-0.162115	0.032151	3156	5.78312e-07	0.00799663	25.4247
family.FamilyXI.id.1936	rs11547158	7	148921732	G	A	-0.177599	0.0372795	3133	2.70219e-06	0.00719653	22.6957
family.FamilyXI.id.1936	rs488164	1	239995451	G	T	0.117998	0.025516	3149	4.79785e-06	0.0067497	21.3856
family.FamilyXI.id.1936	rs3733511	4	119955787	G	A	0.128253	0.0274718	3156	3.38554e-06	0.00686296	21.7954
family.FamilyXI.id.1936	rs6025153	20	55348292	C	G	0.118619	0.0261969	3130	7.07084e-06	0.00651181	20.5024
family.FamilyXI.id.1936	rs78222136	16	64956642	C	G	0.224835	0.0511672	3136	8.41266e-06	0.00612317	19.3083
family.FamilyXI.id.1936	rs17379710	11	35334668	C	T	-0.116383	0.0252125	3156	3.97107e-06	0.00671066	21.3084
family.FamilyXI.id.1936	rs2156611	18	43345864	C	T	-0.112486	0.0251099	3155	9.42661e-06	0.00632456	20.0683
family.FamilyXIII.id.1957	rs6501525	17	70218627	G	A	0.0561559	0.0115587	16269	1.23726e-06	0.00144889	23.6032
family.FamilyXIII.id.1957	rs118170811	10	102366896	G	A	0.151619	0.0317112	9645	1.80357e-06	0.00236506	22.8603
family.FamilyXIII.id.1957	rs12643275	4	162211872	T	A	-0.0550907	0.0116474	16269	2.41523e-06	0.00137339	22.3717
family.FamilyXIII.id.1957	rs1999289	21	19685992	T	A	-0.0637366	0.013927	16269	2.53805e-06	0.00128587	20.9442
family.FamilyXIII.id.1957	rs482905	1	166557202	T	G	0.0596528	0.012717	16737	3.72345e-06	0.00131309	22.0035
family.FamilyXIII.id.1957	rs3098182	15	50802980	T	G	0.0508511	0.011014	16731	4.04024e-06	0.00127258	21.3161
family.FamilyXIII.id.1957	rs6797051	3	88995218	T	C	-0.0805984	0.0171364	16737	4.89281e-06	0.00132012	22.1214
family.FamilyXIII.id.1957	rs66753613	1	39212021	A	G	0.0651136	0.0144251	16269	8.08288e-06	0.00125099	20.3753
family.FamilyXIII.id.1957	rs7514702	1	186914023	C	T	-0.0663236	0.0141626	16737	3.91642e-06	0.00130876	21.9307
family.FamilyXIII.id.1957	rs7076829	10	7906746	A	T	-0.0516394	0.0112313	16269	4.76089e-06	0.00129787	21.1399
family.FamilyXIII.id.1957	rs10404377	19	16174657	A	C	-0.0503183	0.011165	16269	6.99027e-06	0.00124705	20.3111
family.FamilyXIII.id.1957	rs4293737	3	32373530	G	A	-0.112091	0.0271305	5704	8.38485e-06	0.00298468	17.0696
family.FamilyXIII.id.1957	rs1887048	1	65170838	A	G	0.0579979	0.0129602	16717	9.65391e-06	0.00119667	20.0263
family.FamilyXIII.id.1957	rs12904405	15	94105415	G	A	-0.0851896	0.0192688	16643	7.67412e-06	0.0011732	19.5462
family.Lachnospiraceae.id.1987	rs9929145	16	76559184	A	G	-0.125721	0.0245233	15866	2.83594e-07	0.00165396	26.282
family.Lachnospiraceae.id.1987	rs11755180	6	161957425	G	C	-0.049227	0.0104894	18333	2.68982e-06	0.00120005	22.0245
family.Lachnospiraceae.id.1987	rs35524804	9	100113683	C	T	-0.0607481	0.0125216	17859	2.44999e-06	0.00131634	23.5368
family.Lachnospiraceae.id.1987	rs11979110	7	130436459	C	T	-0.0500924	0.0105069	18339	1.81843e-06	0.00123803	22.7299
family.Lachnospiraceae.id.1987	rs79086868	9	133791605	C	T	0.0776723	0.0164472	17522	3.01422e-06	0.00127134	22.3022
family.Lachnospiraceae.id.1987	rs112040820	17	80469064	G	A	0.0549584	0.0117086	17512	2.41836e-06	0.00125669	22.0323
family.Lachnospiraceae.id.1987	rs2159863	4	10245354	G	A	-0.0585831	0.0128742	18340	3.69557e-06	0.00112788	20.7063
family.Lachnospiraceae.id.1987	rs11139361	9	72179847	C	T	0.0494463	0.0110503	18333	4.26262e-06	0.00109108	20.0224
family.Lachnospiraceae.id.1987	rs1205443	20	36876868	G	A	0.0501415	0.0112157	17779	7.28844e-06	0.00112304	19.9867
family.Lachnospiraceae.id.1987	rs7359994	19	29408858	C	T	-0.0503142	0.0112482	18340	5.35899e-06	0.00108991	20.0086
family.Lachnospiraceae.id.1987	rs146660815	6	46664437	C	T	-0.215114	0.0476778	4112	6.53238e-06	0.00492853	20.3566
family.Lachnospiraceae.id.1987	rs959845	4	186906801	T	C	-0.0493666	0.0107801	17859	5.1695e-06	0.00117301	20.971
family.Lachnospiraceae.id.1987	rs10402491	19	13425799	T	C	0.0661701	0.014851	18334	7.58351e-06	0.00108177	19.8525
family.Lachnospiraceae.id.1987	rs13005175	2	232469722	G	A	0.0993483	0.0218395	16893	8.37071e-06	0.00122362	20.6936
family.Lachnospiraceae.id.1987	rs2910921	5	32348593	C	T	0.160302	0.035832	6549	8.41974e-06	0.00304767	20.0141
family.Lachnospiraceae.id.1987	rs12760724	1	214031969	C	A	-0.0484566	0.0107934	18340	7.26734e-06	0.00109789	20.1553
family.Lachnospiraceae.id.1987	rs3127230	10	103392503	T	C	-0.0503537	0.0112201	18340	6.20325e-06	0.00109709	20.1406
family.Lachnospiraceae.id.1987	rs11841382	13	38004672	T	G	-0.0718128	0.017462	18340	9.57773e-06	0.000921435	16.9129
family.Lactobacillaceae.id.1836	rs74599091	1	179720669	G	A	0.191613	0.0425039	4951	7.69522e-06	0.00408972	20.3232
family.Lactobacillaceae.id.1836	rs9345899	6	67559323	G	A	-0.124042	0.0278946	6602	9.4459e-06	0.00298711	19.774
family.Lactobacillaceae.id.1836	rs1590596	13	23836941	G	C	-0.10381	0.0220135	6750	3.89936e-06	0.00328471	22.2383
family.Lactobacillaceae.id.1836	rs11674854	2	28903275	T	C	-0.0830224	0.0175267	6750	2.59545e-06	0.00331414	22.4382
family.Lactobacillaceae.id.1836	rs1530559	2	135755629	A	G	0.0772453	0.0176921	6750	9.65254e-06	0.00281698	19.0627
family.Lactobacillaceae.id.1836	rs16861661	1	18501459	A	G	-0.193287	0.0379293	5385	2.70131e-07	0.00480112	25.9691
family.Lactobacillaceae.id.1836	rs328312	16	73890910	A	T	0.082529	0.0168225	7051	8.69117e-07	0.00340271	24.0676
family.Lactobacillaceae.id.1836	rs6092149	20	54192992	T	A	-0.0825646	0.0170282	7006	1.38158e-06	0.00334539	23.5098
family.Lactobacillaceae.id.1836	rs62314653	4	109896462	A	C	0.177082	0.0392269	6016	6.5919e-06	0.00337713	20.3789
family.Lactobacillaceae.id.1836	rs768253	8	69010103	G	T	-0.0792344	0.0170604	7059	3.60763e-06	0.00304721	21.5699
family.Lactobacillaceae.id.1836	rs77478751	3	173151665	G	A	-0.219178	0.0473566	3704	5.95946e-06	0.00575293	21.4206
family.Lactobacillaceae.id.1836	rs921925	19	6928017	C	A	0.0999419	0.0201687	7053	5.77195e-07	0.00347039	24.5549
family.Methanobacteriaceae.id.121	rs10202904	2	125440268	G	T	-0.121754	0.0235357	3695	3.0143e-07	0.0071944	26.7615
family.Methanobacteriaceae.id.121	rs10424197	19	46439321	A	G	-0.111274	0.0247517	3698	9.27887e-06	0.0054385	20.2106
family.Methanobacteriaceae.id.121	rs11018665	11	89349287	T	A	0.111465	0.0250516	3698	6.51864e-06	0.00532792	19.7975
family.Methanobacteriaceae.id.121	rs12825290	12	43701132	G	C	-0.216781	0.0493496	3144	6.07567e-06	0.00610393	19.2963
family.Methanobacteriaceae.id.121	rs4257531	3	2086167	A	G	0.164498	0.0364959	3162	7.44344e-06	0.00638799	20.3158
family.Methanobacteriaceae.id.121	rs56131665	5	178160975	A	G	0.178661	0.039298	3572	6.17992e-06	0.00575632	20.669
family.Methanobacteriaceae.id.121	rs6508769	19	28827760	C	T	0.153519	0.0344519	3319	8.22529e-06	0.00595062	19.8564
family.Methanobacteriaceae.id.121	rs6776814	3	15053083	C	T	-0.199566	0.0411825	3385	1.63062e-06	0.00689353	23.4827
family.Methanobacteriaceae.id.121	rs73068003	7	10773932	T	G	-0.15814	0.0351803	3692	8.44583e-06	0.00544613	20.2063
family.Methanobacteriaceae.id.121	rs73457410	13	41956181	G	A	0.21534	0.0436695	3498	1.40855e-06	0.00690733	24.316
family.Methanobacteriaceae.id.121	rs75208022	12	21338861	T	C	-0.227245	0.048763	3203	5.92103e-06	0.00673883	21.7173
family.Methanobacteriaceae.id.121	rs894996	4	104418307	A	C	0.216999	0.0449076	3582	1.87557e-06	0.00647993	23.3495
family.Oxalobacteraceae.id.2966	rs7993559	13	23443627	A	C	0.0921059	0.0201114	4989	5.03729e-06	0.00418822	20.9745
family.Oxalobacteraceae.id.2966	rs17138946	16	5984558	T	G	-0.189444	0.0430248	4776	8.09008e-06	0.00404465	19.3876
family.Oxalobacteraceae.id.2966	rs11246212	11	610277	C	T	0.13607	0.0291797	5130	4.50836e-06	0.00422261	21.7454
family.Oxalobacteraceae.id.2966	rs934049	2	16056779	A	G	0.109751	0.0238636	4951	4.21147e-06	0.00425577	21.1518
family.Oxalobacteraceae.id.2966	rs12509763	4	84254259	G	C	-0.16332	0.0360823	5129	8.04848e-06	0.0039801	20.4875
family.Oxalobacteraceae.id.2966	rs561239	12	18793583	G	A	0.105525	0.0236769	4989	7.1938e-06	0.00396731	19.8638
family.Oxalobacteraceae.id.2966	rs62435498	7	1794263	A	C	0.181521	0.0400608	4780	7.45831e-06	0.00427865	20.5312
family.Oxalobacteraceae.id.2966	rs80330081	4	67427392	C	A	-0.18756	0.0423688	4672	6.63998e-06	0.00417881	19.5969
family.Oxalobacteraceae.id.2966	rs111966731	15	93941937	C	T	0.204031	0.0445746	4387	4.56318e-06	0.0047553	20.9516
family.Oxalobacteraceae.id.2966	rs12002250	9	19682558	C	A	0.196145	0.044523	4726	5.53202e-06	0.00409163	19.4083
family.Oxalobacteraceae.id.2966	rs1569853	6	38550301	C	T	-0.140043	0.0281704	4997	7.45179e-07	0.0049233	24.7136
family.Oxalobacteraceae.id.2966	rs36057338	4	189935314	T	G	0.181604	0.0398742	4738	6.25787e-06	0.0043607	20.7427
family.Oxalobacteraceae.id.2966	rs4428215	3	171947435	A	G	0.12561	0.0230053	5167	4.87931e-08	0.00573881	29.8121
family.Oxalobacteraceae.id.2966	rs6000536	22	37421469	T	C	-0.118383	0.0241355	5166	7.38718e-07	0.00463725	24.0583
family.Oxalobacteraceae.id.2966	rs736744	9	87514407	T	C	0.105642	0.0200648	5167	1.49416e-07	0.00533837	27.7207
family.Pasteurellaceae.id.3689	rs10840326	11	9951672	G	C	-0.0717634	0.0149229	9154	1.43842e-06	0.00252049	23.1259
family.Pasteurellaceae.id.3689	rs10965428	9	22718481	A	C	-0.119902	0.0258219	8873	4.29151e-06	0.00242466	21.5614
family.Pasteurellaceae.id.3689	rs111582866	16	48742489	A	G	-0.113957	0.0256403	8616	7.06627e-06	0.00228791	19.7532
family.Pasteurellaceae.id.3689	rs12050685	15	73477482	G	A	-0.0670948	0.015239	9411	9.18513e-06	0.00205602	19.385
family.Pasteurellaceae.id.3689	rs12191680	6	129224488	G	C	0.102214	0.0197189	9408	3.049e-07	0.00284844	26.8689
family.Pasteurellaceae.id.3689	rs16970009	17	32862601	G	A	0.187381	0.0429572	4703	7.31531e-06	0.00403123	19.0275
family.Pasteurellaceae.id.3689	rs35510	12	115491973	G	A	0.122729	0.0264958	8671	4.01576e-06	0.00246888	21.4557
family.Pasteurellaceae.id.3689	rs4822728	22	26891808	C	T	0.0685479	0.0149032	9412	4.71847e-06	0.00224317	21.1557
family.Pasteurellaceae.id.3689	rs6092684	20	57274077	T	A	0.0684647	0.014674	9366	3.44059e-06	0.00231936	21.7689
family.Pasteurellaceae.id.3689	rs62568866	9	6818307	A	T	-0.118018	0.0259206	8020	7.22663e-06	0.00257882	20.7304
family.Pasteurellaceae.id.3689	rs6972479	7	116918060	G	A	-0.0781862	0.0175366	8616	7.74817e-06	0.00230232	19.8779
family.Pasteurellaceae.id.3689	rs72756943	5	26531908	A	G	0.13988	0.0303029	8020	3.35218e-06	0.00265048	21.308
family.Pasteurellaceae.id.3689	rs73139353	3	97972214	C	A	-0.222573	0.0484634	4047	8.71314e-06	0.00518726	21.0919
family.Pasteurellaceae.id.3689	rs731534	20	5412480	G	C	-0.0986502	0.0216316	9115	9.46292e-06	0.00227702	20.7978
family.Pasteurellaceae.id.3689	rs76022354	10	94306385	T	C	0.24289	0.0500406	3692	1.82858e-06	0.00634428	23.5599
family.Pasteurellaceae.id.3689	rs78909003	9	105650242	C	T	-0.241159	0.0498372	3638	2.04893e-06	0.00639866	23.4154
family.Pasteurellaceae.id.3689	rs9382510	6	55448491	T	C	-0.0881865	0.0169965	9410	2.476e-07	0.0028533	26.9207
family.Pasteurellaceae.id.3689	rs9895850	17	64535013	C	T	-0.176406	0.041017	4737	9.08251e-06	0.00389125	18.497
family.Pasteurellaceae.id.3689	rs9938097	16	84977389	C	T	-0.0710386	0.0158024	9402	8.22604e-06	0.00214526	20.2088
family.Peptococcaceae.id.2024	rs4990837	8	3580757	G	A	0.0910387	0.0185869	10718	1.74194e-06	0.00223374	23.9903
family.Peptococcaceae.id.2024	rs150600492	10	129175962	C	A	0.135774	0.0289757	9761	2.31305e-06	0.00224484	21.9566
family.Peptococcaceae.id.2024	rs12634826	3	182984048	G	T	-0.0739885	0.0150931	10381	1.01109e-06	0.00230999	24.0309
family.Peptococcaceae.id.2024	rs12992764	2	188895743	G	T	0.0684213	0.0141137	10444	1.46158e-06	0.00224564	23.5018
family.Peptococcaceae.id.2024	rs75898026	13	113561082	G	A	-0.0821779	0.0173541	10444	2.0221e-06	0.00214283	22.4235
family.Peptococcaceae.id.2024	rs117452796	9	9423378	G	A	-0.257982	0.0549569	3161	3.15296e-06	0.00692734	22.0361
family.Peptococcaceae.id.2024	rs75430375	5	89252884	T	C	-0.147941	0.0317498	8375	3.40849e-06	0.00258635	21.7117
family.Peptococcaceae.id.2024	rs12144792	1	27418225	T	C	0.064399	0.0141246	10718	5.82242e-06	0.00193613	20.7878
family.Peptococcaceae.id.2024	rs35703006	8	28614217	T	G	0.0812655	0.0164355	10715	4.94775e-07	0.0022769	24.4481
family.Peptostreptococcaceae.id.2042	rs4692811	4	171180190	T	C	0.0642075	0.0126913	16061	4.21123e-07	0.0015913	25.5953
family.Peptostreptococcaceae.id.2042	rs12377846	9	16786784	A	C	-0.252	0.0511627	3736	7.26254e-07	0.00645518	24.2602
family.Peptostreptococcaceae.id.2042	rs2644627	8	26726641	G	C	-0.0558506	0.011224	16059	6.33336e-07	0.00153966	24.7605
family.Peptostreptococcaceae.id.2042	rs59987323	22	37976422	T	C	-0.0537078	0.011443	15584	2.70082e-06	0.00141175	22.029
family.Peptostreptococcaceae.id.2042	rs9573937	13	77351196	G	A	-0.0693637	0.0142907	16061	1.70589e-06	0.00146487	23.5589
family.Peptostreptococcaceae.id.2042	rs75819860	18	65324280	A	T	0.126264	0.0268383	11697	2.48734e-06	0.00188898	22.1334
family.Peptostreptococcaceae.id.2042	rs117020988	7	46710977	T	C	0.182411	0.0372126	6831	1.02794e-06	0.00350622	24.0282
family.Peptostreptococcaceae.id.2042	rs1520207	3	151781175	T	C	0.0525658	0.0112476	16057	3.16548e-06	0.00135858	21.8417
family.Peptostreptococcaceae.id.2042	rs76982728	7	44312824	C	T	0.124203	0.0266923	11185	3.24058e-06	0.00193238	21.6516
family.Peptostreptococcaceae.id.2042	rs12986312	19	17414138	G	T	0.0571818	0.0125947	15970	5.76718e-06	0.00128922	20.6129
family.Peptostreptococcaceae.id.2042	rs1467258	17	38216487	A	G	0.072584	0.0162321	15584	7.89804e-06	0.0012816	19.9954
family.Peptostreptococcaceae.id.2042	rs59865771	16	89246670	T	C	-0.0573764	0.0127192	16040	7.69029e-06	0.0012672	20.3492
family.Peptostreptococcaceae.id.2042	rs77540684	10	14650535	G	T	0.106725	0.0245638	13495	8.13712e-06	0.0013971	18.8775
family.Peptostreptococcaceae.id.2042	rs6721459	2	67852836	G	A	0.0509823	0.0111975	16061	5.07756e-06	0.00128919	20.7299
family.Peptostreptococcaceae.id.2042	rs10805326	4	14324623	A	G	0.0566637	0.012276	16061	4.03396e-06	0.00132496	21.3058
family.Peptostreptococcaceae.id.2042	rs61841503	10	17019559	A	G	0.0919658	0.0161331	15333	9.8012e-09	0.00211508	32.4951
family.Porphyromonadaceae.id.943	rs10119172	9	2233969	G	C	-0.0737324	0.014259	18022	1.32426e-07	0.00148163	26.7386
family.Porphyromonadaceae.id.943	rs17065783	3	62035586	G	A	-0.059133	0.0122235	18028	1.79351e-06	0.0012966	23.4028
family.Porphyromonadaceae.id.943	rs6953849	7	69251692	G	A	0.0718149	0.0150724	18028	2.4448e-06	0.00125781	22.7019
family.Porphyromonadaceae.id.943	rs10858364	9	138076081	T	G	0.055316	0.012085	18028	4.31063e-06	0.00116093	20.9512
family.Porphyromonadaceae.id.943	rs3111851	3	189854046	G	C	0.0581896	0.0121147	18024	2.19497e-06	0.00127852	23.0709
family.Porphyromonadaceae.id.943	rs7330827	13	23531802	C	T	-0.103842	0.0237355	13754	8.04891e-06	0.00138988	19.1403
family.Porphyromonadaceae.id.943	rs35961441	1	240929774	C	A	0.0915257	0.0207306	16374	8.37393e-06	0.00118917	19.4923
family.Porphyromonadaceae.id.943	rs10762312	10	71571863	A	G	-0.052368	0.0118814	18028	8.70354e-06	0.00107653	19.4265
family.Porphyromonadaceae.id.943	rs35233670	17	63750903	C	T	-0.0473576	0.010602	18024	7.90987e-06	0.00110592	19.9529
family.Porphyromonadaceae.id.943	rs864093	4	149825977	C	A	-0.0527939	0.0117499	18027	9.598e-06	0.00111876	20.1882
family.Porphyromonadaceae.id.943	rs1980561	14	63386516	G	A	-0.0485289	0.0109284	18028	8.94542e-06	0.00109274	19.7192
family.Prevotellaceae.id.960	rs9958960	18	63018983	A	G	-0.0914807	0.0173611	14061	1.06324e-07	0.00197102	27.7653
family.Prevotellaceae.id.960	rs4493272	2	118910912	C	T	-0.0604992	0.0118027	14867	3.02312e-07	0.00176442	26.2745
family.Prevotellaceae.id.960	rs3860225	1	111161677	G	A	0.083936	0.0167936	14871	5.49682e-07	0.00167725	24.9809
family.Prevotellaceae.id.960	rs912860	14	33706908	A	G	-0.229046	0.0483124	3479	9.2992e-07	0.00642281	22.4765
family.Prevotellaceae.id.960	rs12118202	1	210681370	C	T	-0.0751986	0.0147265	14869	5.54234e-07	0.00175079	26.0747
family.Prevotellaceae.id.960	rs2206482	20	9771109	G	T	-0.0569105	0.0117486	14808	1.30377e-06	0.00158228	23.4644
family.Prevotellaceae.id.960	rs9586501	13	105075823	A	G	0.0592681	0.0127329	14868	2.58988e-06	0.00145532	21.6663
family.Prevotellaceae.id.960	rs12057990	1	99470269	T	C	0.0589878	0.0132268	14867	8.9748e-06	0.00133619	19.889
family.Prevotellaceae.id.960	rs148376875	3	170126707	G	T	0.084515	0.0179163	14289	2.08029e-06	0.00155508	22.2521
family.Prevotellaceae.id.960	rs4685827	3	4864877	C	T	-0.0679529	0.0145407	14867	2.77192e-06	0.00146704	21.8396
family.Prevotellaceae.id.960	rs10131942	14	78643095	G	C	0.0701212	0.0158326	14871	8.60821e-06	0.00131746	19.6152
family.Prevotellaceae.id.960	rs34660375	5	180283881	G	A	-0.0805894	0.0178291	14289	7.40327e-06	0.00142802	20.4313
family.Prevotellaceae.id.960	rs7252711	19	17460999	G	A	-0.0740876	0.0161926	14540	5.56586e-06	0.0014379	20.9343
family.Prevotellaceae.id.960	rs3758087	8	23714609	C	T	0.0564199	0.0124655	14871	8.60581e-06	0.00137583	20.4854
family.Prevotellaceae.id.960	rs34071565	11	119712522	A	T	-0.1567	0.0347882	8136	5.60147e-06	0.00248821	20.2896
family.Prevotellaceae.id.960	rs13069367	3	71801830	C	A	-0.0539768	0.0119687	14860	7.39489e-06	0.00136698	20.3385
family.Prevotellaceae.id.960	rs7975087	12	21404832	A	C	-0.0601448	0.0135454	14871	7.59459e-06	0.0013242	19.7157
family.Prevotellaceae.id.960	rs2278540	3	32408916	A	G	0.0554249	0.0123265	14847	8.43592e-06	0.00136007	20.2177
family.Rhodospirillaceae.id.2717	rs72714493	1	92206218	G	A	0.0816858	0.0180791	8497	7.34924e-06	0.00239736	20.4145
family.Rhodospirillaceae.id.2717	rs6679026	1	78619512	C	T	0.111984	0.0251088	8497	9.94679e-06	0.00233603	19.8911
family.Rhodospirillaceae.id.2717	rs1923415	6	89268715	G	A	-0.0999238	0.0227326	8501	9.63701e-06	0.00226822	19.3215
family.Rhodospirillaceae.id.2717	rs1035406	5	119372737	A	G	-0.11354	0.0250863	8483	5.84451e-06	0.00240952	20.4845
family.Rhodospirillaceae.id.2717	rs11591293	10	113419797	T	G	0.0743184	0.0158724	8500	2.67148e-06	0.00257319	21.9233
family.Rhodospirillaceae.id.2717	rs12977163	19	28641647	C	G	0.0730951	0.0163491	8044	7.62595e-06	0.00247942	19.989
family.Rhodospirillaceae.id.2717	rs13336560	16	88554243	T	C	-0.0701719	0.0158061	8010	9.17333e-06	0.00245518	19.7095
family.Rhodospirillaceae.id.2717	rs1549633	5	27945645	C	A	0.0999312	0.0218634	8010	4.70392e-06	0.00260203	20.8914
family.Rhodospirillaceae.id.2717	rs3754624	2	225633812	T	C	0.0971389	0.0200064	8496	1.7148e-06	0.00276779	23.5748
family.Rhodospirillaceae.id.2717	rs4278423	10	2670553	C	T	0.107529	0.0235725	8501	3.12021e-06	0.00244238	20.8086
family.Rhodospirillaceae.id.2717	rs4822789	22	27173098	C	G	0.0734321	0.0160521	8492	7.00522e-06	0.00245884	20.927
family.Rhodospirillaceae.id.2717	rs55876211	3	84471266	T	C	-0.0911851	0.0196395	8494	2.86679e-06	0.00253206	21.5569
family.Rhodospirillaceae.id.2717	rs61933850	12	73139398	A	G	0.164808	0.0360647	6830	7.22582e-06	0.00304912	20.8831
family.Rhodospirillaceae.id.2717	rs7001029	8	131958403	T	C	0.117366	0.0261324	8044	5.3475e-06	0.00250191	20.1708
family.Rhodospirillaceae.id.2717	rs74354280	4	134192918	T	C	-0.0911896	0.0204907	8501	6.67295e-06	0.00232487	19.8051
family.Rhodospirillaceae.id.2717	rs76784716	2	169033340	G	A	0.136049	0.0285767	8498	1.48988e-06	0.0026607	22.6656
family.Rhodospirillaceae.id.2717	rs9813022	3	13726736	G	A	-0.0842444	0.0163583	8498	2.53124e-07	0.00311198	26.5219
family.Rikenellaceae.id.967	rs9603208	13	38044689	T	G	0.0821173	0.0159596	17680	1.91801e-07	0.00149536	26.4745
family.Rikenellaceae.id.967	rs1939881	11	95304834	A	G	-0.105589	0.0206213	17434	5.64373e-07	0.00150179	26.2187
family.Rikenellaceae.id.967	rs4264350	15	71658642	C	T	-0.0526393	0.0108555	17668	1.34832e-06	0.00132925	23.5137
family.Rikenellaceae.id.967	rs62532512	9	14158854	A	C	-0.0504257	0.0107399	17672	2.76426e-06	0.00124601	22.0445
family.Rikenellaceae.id.967	rs6837275	4	187842232	G	A	0.0570355	0.011887	17199	1.447e-06	0.00133694	23.0222
family.Rikenellaceae.id.967	rs9578457	13	22867356	A	G	-0.141478	0.0315848	9400	3.99449e-06	0.00213041	20.0643
family.Rikenellaceae.id.967	rs2833282	21	32496710	A	G	0.0711137	0.0156966	17680	4.31106e-06	0.00115973	20.5255
family.Rikenellaceae.id.967	rs77885767	14	21548634	T	C	-0.156209	0.0336482	8478	2.84694e-06	0.00253628	21.5521
family.Rikenellaceae.id.967	rs59663348	18	4069710	A	G	0.0570915	0.0125048	17678	6.12244e-06	0.00117787	20.8446
family.Rikenellaceae.id.967	rs74474130	14	90270821	G	T	0.137747	0.0295688	11055	3.61378e-06	0.0019596	21.702
family.Rikenellaceae.id.967	rs7242694	18	10338470	T	C	-0.0618674	0.0134882	17199	5.80709e-06	0.00122189	21.0385
family.Rikenellaceae.id.967	rs36021379	21	28515912	G	A	-0.0656005	0.0144903	17199	7.1952e-06	0.00119039	20.4956
family.Rikenellaceae.id.967	rs10217435	9	86052655	T	C	-0.0883756	0.0197506	17679	6.5076e-06	0.00113136	20.0218
family.Rikenellaceae.id.967	rs2447496	8	99188924	A	G	-0.0549203	0.0121904	17199	6.0861e-06	0.00117886	20.2968
family.Rikenellaceae.id.967	rs35909684	8	144441740	C	A	-0.0850181	0.0191539	17565	7.09826e-06	0.00112053	19.7019
family.Rikenellaceae.id.967	rs4783173	16	85396629	G	C	0.0481514	0.0110006	17086	7.0641e-06	0.00112024	19.1596
family.Rikenellaceae.id.967	rs10832801	11	17589129	C	A	-0.0534763	0.0122666	17199	7.50417e-06	0.00110393	19.0052
family.Rikenellaceae.id.967	rs9389714	6	100244667	T	C	-0.0636841	0.0143416	17680	8.79066e-06	0.00111417	19.7183
family.Rikenellaceae.id.967	rs6744030	2	174257127	T	C	0.0696747	0.0157103	17564	9.31514e-06	0.00111872	19.6689
family.Rikenellaceae.id.967	rs67281112	7	135778919	C	G	0.0635814	0.0137451	17199	3.63475e-06	0.00124271	21.3975
family.Rikenellaceae.id.967	rs67705352	1	19790706	G	T	-0.0549688	0.0110534	17676	6.57556e-07	0.00139733	24.731
family.Ruminococcaceae.id.2050	rs2113833	2	218216801	C	T	0.169146	0.0355009	4140	1.14466e-06	0.00545605	22.701
family.Ruminococcaceae.id.2050	rs17376049	1	61425267	C	T	0.0848534	0.0172114	18333	7.29619e-07	0.00132417	24.3056
family.Ruminococcaceae.id.2050	rs10093275	8	69732887	T	C	0.0534595	0.011677	18335	5.35228e-06	0.00114198	20.9599
family.Ruminococcaceae.id.2050	rs76724913	1	24473669	G	T	0.0901053	0.0203104	17516	9.60494e-06	0.00112251	19.6817
family.Ruminococcaceae.id.2050	rs1612733	1	107661606	C	T	0.108708	0.0238006	15016	4.22436e-06	0.00138756	20.8617
family.Ruminococcaceae.id.2050	rs2426816	20	58278102	A	T	-0.0480152	0.0106011	17774	6.04464e-06	0.00115297	20.5142
family.Ruminococcaceae.id.2050	rs3009418	1	147744468	A	C	0.0927607	0.0210123	16407	8.69024e-06	0.00118656	19.4886
family.Ruminococcaceae.id.2050	rs10166469	2	29829167	C	T	-0.053336	0.0120209	18314	8.5216e-06	0.0010739	19.6864
family.Ruminococcaceae.id.2050	rs1158100	8	4555684	G	A	-0.0490539	0.0109865	18333	8.60858e-06	0.00108636	19.9356
family.Ruminococcaceae.id.2050	rs499272	11	116485496	C	G	0.0706431	0.016046	17854	9.29359e-06	0.00108455	19.3823
family.Ruminococcaceae.id.2050	rs55793120	12	47384118	C	T	0.13822	0.0266152	12405	1.44338e-07	0.00216976	26.9701
family.Ruminococcaceae.id.2050	rs56199908	9	2801371	C	T	-0.199327	0.0410444	5618	1.66414e-06	0.00418192	23.5843
family.Streptococcaceae.id.1850	rs16950051	12	120729505	G	A	0.107008	0.0236973	14431	5.33808e-06	0.00141118	20.3907
family.Streptococcaceae.id.1850	rs77968078	1	240441766	A	G	-0.0993013	0.0224788	15519	7.9334e-06	0.00125606	19.5149
family.Streptococcaceae.id.1850	rs957755	7	46778653	G	T	-0.0642449	0.0142702	16627	7.4151e-06	0.00121765	20.2682
family.Streptococcaceae.id.1850	rs10028567	4	53657577	T	C	-0.0934027	0.0190343	16549	3.72497e-06	0.00145309	24.0792
family.Streptococcaceae.id.1850	rs11110281	12	100584014	C	T	-0.130554	0.0225943	15316	1.40137e-08	0.00217545	33.3874
family.Streptococcaceae.id.1850	rs2370083	14	97526750	T	G	-0.0842751	0.0184509	16516	4.25666e-06	0.00126171	20.8623
family.Streptococcaceae.id.1850	rs2952251	8	10143164	G	A	-0.0639298	0.0126525	16612	3.72237e-07	0.00153468	25.5303
family.Streptococcaceae.id.1850	rs35344081	16	991253	A	G	0.0609349	0.0129703	16624	2.63845e-06	0.00132608	22.0714
family.Streptococcaceae.id.1850	rs395407	5	169689604	C	G	-0.0826855	0.0172536	16088	1.3256e-06	0.00142571	22.9667
family.Streptococcaceae.id.1850	rs4968759	17	61298020	G	A	-0.0544035	0.0111271	16624	8.91881e-07	0.00143609	23.9049
family.Streptococcaceae.id.1850	rs57646748	4	37452858	A	G	-0.088021	0.019876	16160	7.88359e-06	0.00121228	19.6117
family.Streptococcaceae.id.1850	rs6563952	16	73391982	C	G	0.0801931	0.0178576	16627	8.70591e-06	0.00121155	20.1664
family.Streptococcaceae.id.1850	rs6806351	3	132058723	C	T	-0.0619209	0.0135744	16198	6.93793e-06	0.00128312	20.8082
family.Streptococcaceae.id.1850	rs72739637	15	41663393	G	A	0.0927983	0.0192021	15111	1.82163e-06	0.00154339	23.3552
family.Streptococcaceae.id.1850	rs76717940	3	94153993	A	T	0.150606	0.0334079	7720	3.08935e-06	0.00262625	20.3228
family.Streptococcaceae.id.1850	rs7916711	10	28588269	G	A	0.0959639	0.021545	15515	6.32732e-06	0.00127724	19.8391
family.Streptococcaceae.id.1850	rs9903102	17	80576624	A	C	-0.0693015	0.0154096	16623	4.91806e-06	0.00121539	20.2256
family.Veillonellaceae.id.2172	rs12741784	1	50088819	T	C	-0.0621452	0.0119266	15867	1.28494e-07	0.00170844	27.1507
family.Veillonellaceae.id.2172	rs79535861	13	38326692	C	A	0.100666	0.0207016	15061	1.57687e-06	0.00156777	23.6462
family.Veillonellaceae.id.2172	rs111810795	14	102897930	T	C	-0.0867108	0.0180573	15605	1.72927e-06	0.00147567	23.0589
family.Veillonellaceae.id.2172	rs12186441	5	132646303	A	G	0.208096	0.0453999	5236	4.52857e-06	0.00399801	21.0096
family.Veillonellaceae.id.2172	rs4797169	18	462180	C	T	0.0587799	0.0128297	15974	4.49346e-06	0.00131249	20.9907
family.Veillonellaceae.id.2172	rs12668619	7	21637810	G	A	0.055301	0.0117654	15971	2.57364e-06	0.00138158	22.093
family.Veillonellaceae.id.2172	rs2175069	4	23317124	G	A	-0.0526752	0.0114886	15976	4.63558e-06	0.00131429	21.0221
family.Veillonellaceae.id.2172	rs1442060	4	46366067	A	G	-0.0514024	0.0112125	15976	4.50675e-06	0.00131396	21.0168
family.Veillonellaceae.id.2172	rs114889439	13	61597625	G	A	-0.253809	0.0539169	3268	6.19028e-06	0.00673925	22.1597
family.Veillonellaceae.id.2172	rs4461038	15	78546996	G	A	-0.0554965	0.0119467	15973	3.73474e-06	0.00134932	21.5791
family.Veillonellaceae.id.2172	rs6909981	6	75534152	T	C	-0.0638697	0.0141765	15976	5.47618e-06	0.00126907	20.2979
family.Veillonellaceae.id.2172	rs2561116	5	38348199	G	T	-0.083617	0.0187159	15976	7.88518e-06	0.00124799	19.9603
family.Veillonellaceae.id.2172	rs61264131	6	139188534	C	A	0.202367	0.0464388	3075	6.74544e-06	0.00614157	18.9897
family.Veillonellaceae.id.2172	rs9345168	6	92380922	A	C	0.0509102	0.0113253	15976	8.48887e-06	0.00126342	20.2074
family.Veillonellaceae.id.2172	rs11700976	21	35576123	A	C	0.0503337	0.0113763	15971	9.25376e-06	0.00122435	19.5756
family.Veillonellaceae.id.2172	rs6692542	1	244391618	G	A	0.0534397	0.0118254	15976	8.67975e-06	0.00127682	20.422
family.Veillonellaceae.id.2172	rs2585520	13	78785141	T	G	-0.0904972	0.0200428	15501	5.26922e-06	0.00131365	20.387
family.Veillonellaceae.id.2172	rs75768969	13	101617913	G	C	-0.0703773	0.0156855	15975	7.19233e-06	0.00125874	20.1312
family.Veillonellaceae.id.2172	rs1693340	18	30208691	C	T	0.0818934	0.018245	15058	9.25271e-06	0.00133635	20.147
family.Veillonellaceae.id.2172	rs4263802	8	138319508	A	G	0.050942	0.0114921	15976	7.45003e-06	0.00122858	19.6495
family.Veillonellaceae.id.2172	rs1447205	8	41231597	C	G	-0.0520689	0.0115656	15971	7.34899e-06	0.00126763	20.2685
family.Verrucomicrobiaceae.id.4036	rs11184341	1	105422565	C	G	0.0655301	0.014223	11864	4.13844e-06	0.00178633	21.2274
family.Verrucomicrobiaceae.id.4036	rs111862613	12	130309670	C	T	0.0907065	0.0196746	11621	3.73127e-06	0.001826	21.2551
family.Verrucomicrobiaceae.id.4036	rs117107102	18	49473635	G	A	0.204683	0.0431573	4975	2.91821e-06	0.00450274	22.4934
family.Verrucomicrobiaceae.id.4036	rs11729256	4	95027272	C	T	0.0749798	0.0150177	11861	6.7309e-07	0.0020976	24.9277
family.Verrucomicrobiaceae.id.4036	rs12908520	15	97570657	A	G	0.0619104	0.0130946	11863	2.15138e-06	0.00188106	22.3533
family.Verrucomicrobiaceae.id.4036	rs2602429	16	81063149	T	C	0.0745516	0.0156195	11690	2.69939e-06	0.00194533	22.7814
family.Verrucomicrobiaceae.id.4036	rs4242783	10	5064327	A	G	0.0687992	0.0147694	11690	2.75444e-06	0.0018531	21.6992
family.Verrucomicrobiaceae.id.4036	rs4936098	11	130280667	G	A	0.0648691	0.0135928	11858	1.12929e-06	0.00191728	22.7749
family.Verrucomicrobiaceae.id.4036	rs61779207	1	41074472	A	G	-0.0758811	0.0167762	11591	6.63029e-06	0.00176226	20.4588
family.Verrucomicrobiaceae.id.4036	rs74542928	4	100544188	C	T	0.112124	0.0236422	11216	1.64613e-06	0.00200166	22.4917
family.Verrucomicrobiaceae.id.4036	rs9349825	6	56341481	G	A	-0.0704354	0.0147128	11858	2.51287e-06	0.00192937	22.9188
family.Verrucomicrobiaceae.id.4036	rs941682	20	31867840	A	G	-0.0631526	0.0143767	11809	9.58114e-06	0.0016316	19.2958
family.Victivallaceae.id.2255	rs4396289	11	9316730	T	C	-0.152918	0.0288525	3913	1.53782e-07	0.00713101	28.0897
family.Victivallaceae.id.2255	rs2944282	7	57589803	C	T	-0.124197	0.0257026	3555	1.56601e-06	0.00652869	23.3489
family.Victivallaceae.id.2255	rs11764871	7	146808977	T	G	0.127099	0.025656	3909	7.49289e-07	0.00624229	24.5418
family.Victivallaceae.id.2255	rs6545794	2	60484909	G	A	-0.197786	0.0410495	3916	5.97005e-07	0.00589636	23.2152
family.Victivallaceae.id.2255	rs2546105	5	94692439	T	A	0.126643	0.0257111	3917	1.02501e-06	0.00615901	24.262
family.Victivallaceae.id.2255	rs7077363	10	95286954	A	G	0.148942	0.0318366	3912	2.83376e-06	0.00556648	21.8868
family.Victivallaceae.id.2255	rs67832247	2	2649472	T	C	-0.123489	0.0266695	3555	3.23801e-06	0.00599818	21.4401
family.Victivallaceae.id.2255	rs34962571	12	131103256	C	A	-0.186945	0.0418412	3237	6.24824e-06	0.00613304	19.9628
family.Victivallaceae.id.2255	rs7860510	9	94128796	C	G	0.164855	0.0375128	3912	9.60089e-06	0.00491508	19.3129
family.Victivallaceae.id.2255	rs7627405	3	9968555	T	C	-0.134158	0.0301427	3555	8.1942e-06	0.00554445	19.8092
family.Victivallaceae.id.2255	rs61702987	2	31211657	C	T	0.145501	0.0300007	3906	3.07921e-06	0.00598896	23.5218
family.Victivallaceae.id.2255	rs7314815	12	102525047	A	G	0.101088	0.0225594	3912	6.40086e-06	0.00510909	20.0791
family.Victivallaceae.id.2255	rs11671100	19	711637	C	A	-0.160034	0.0349472	3331	4.08042e-06	0.0062598	20.9701
family.Victivallaceae.id.2255	rs62570196	9	111086170	T	C	-0.246101	0.0483077	3091	2.69852e-07	0.0083319	25.9535
genus..Clostridiuminnocuumgroup.id.14397	rs6890185	5	71186626	C	T	0.113424	0.0233137	4166	1.12244e-06	0.00565212	23.6692
genus..Clostridiuminnocuumgroup.id.14397	rs61267978	18	6348227	C	T	0.14708	0.0320875	4165	5.58513e-06	0.00502157	21.0103
genus..Clostridiuminnocuumgroup.id.14397	rs1948423	3	103025517	A	T	-0.108859	0.023425	4165	3.4941e-06	0.00516081	21.5959
genus..Clostridiuminnocuumgroup.id.14397	rs6577484	1	8419420	A	G	0.160425	0.0360857	3858	8.40602e-06	0.00509934	19.7639
genus..Clostridiuminnocuumgroup.id.14397	rs10074000	5	113126539	C	T	-0.102648	0.0227508	4048	6.99943e-06	0.00500612	20.3567
genus..Clostridiuminnocuumgroup.id.14397	rs1942371	18	69274308	A	G	-0.157938	0.034187	3971	4.06337e-06	0.00534862	21.3428
genus..Clostridiuminnocuumgroup.id.14397	rs40656	5	9368158	T	C	0.142664	0.0311021	4048	8.6152e-06	0.00517336	21.0403
genus..Clostridiuminnocuumgroup.id.14397	rs71564433	6	143718234	A	T	-0.126746	0.0274657	4164	7.8001e-06	0.0050906	21.2955
genus..Clostridiuminnocuumgroup.id.14397	rs77845139	15	59704208	G	A	-0.114993	0.0257186	4048	8.40622e-06	0.00491677	19.9916
genus..Clostridiuminnocuumgroup.id.14397	rs10506058	12	30268485	G	A	0.0997048	0.0221926	4163	8.92443e-06	0.00482745	20.1844
genus..Clostridiuminnocuumgroup.id.14397	rs4869133	5	95717619	A	G	-0.180591	0.0409505	3735	7.24455e-06	0.00518271	19.4478
genus..Eubacteriumbrachygroup.id.11296	rs112617308	10	94185213	C	T	-0.170873	0.0362844	4001	2.38033e-06	0.00551513	22.1773
genus..Eubacteriumbrachygroup.id.11296	rs9613196	22	26922534	A	T	-0.238718	0.0528561	3004	4.98786e-06	0.00674886	20.3977
genus..Eubacteriumbrachygroup.id.11296	rs62348779	5	17460096	C	T	-0.201481	0.043286	3827	3.78122e-06	0.00563231	21.6656
genus..Eubacteriumbrachygroup.id.11296	rs2913110	10	22892667	T	C	0.105143	0.022942	4001	4.55806e-06	0.00522484	21.0039
genus..Eubacteriumbrachygroup.id.11296	rs4862235	4	184628931	A	G	0.104806	0.0225751	4000	3.73143e-06	0.00536212	21.5533
genus..Eubacteriumbrachygroup.id.11296	rs12151423	2	218237281	G	A	0.101329	0.0227324	3854	9.2705e-06	0.00513158	19.8688
genus..Eubacteriumbrachygroup.id.11296	rs73199919	4	6856564	C	T	-0.236717	0.0531335	3008	8.15524e-06	0.00655956	19.8482
genus..Eubacteriumbrachygroup.id.11296	rs6591893	11	80236833	A	G	0.108225	0.0240319	3999	7.34344e-06	0.00504838	20.2807
genus..Eubacteriumbrachygroup.id.11296	rs720439	22	48190598	G	A	-0.111927	0.0251252	4001	7.02827e-06	0.00493796	19.8449
genus..Eubacteriumbrachygroup.id.11296	rs13139592	4	144665178	C	T	-0.145997	0.0327192	3842	7.96753e-06	0.00515825	19.9104
genus..Eubacteriumbrachygroup.id.11296	rs1384962	14	23060552	G	A	0.120888	0.0266264	4001	6.99292e-06	0.00512812	20.6131
genus..Eubacteriumcoprostanoligenesgroup.id.11375	rs17159861	7	31085162	T	C	0.0962228	0.0168388	17380	1.03787e-08	0.0018755	32.6537
genus..Eubacteriumcoprostanoligenesgroup.id.11375	rs9648214	7	16380806	C	T	-0.0828719	0.016431	17379	2.5203e-07	0.00146177	25.4383
genus..Eubacteriumcoprostanoligenesgroup.id.11375	rs115325767	1	200638489	C	G	0.0783322	0.0174719	16555	2.62197e-06	0.00121282	20.1002
genus..Eubacteriumcoprostanoligenesgroup.id.11375	rs12906958	15	36911598	T	C	-0.0533159	0.0115935	17380	4.34803e-06	0.00121551	21.1488
genus..Eubacteriumcoprostanoligenesgroup.id.11375	rs4076415	15	86440997	G	T	0.0515152	0.0110294	16960	1.98974e-06	0.00128479	21.8155
genus..Eubacteriumcoprostanoligenesgroup.id.11375	rs6762473	3	127139574	A	C	0.0521584	0.0112353	17377	4.26113e-06	0.00123885	21.5517
genus..Eubacteriumcoprostanoligenesgroup.id.11375	rs10444197	10	2215931	G	A	-0.0505823	0.0113455	17380	5.98464e-06	0.00114249	19.8768
genus..Eubacteriumcoprostanoligenesgroup.id.11375	rs2644213	10	84506096	A	G	0.0538845	0.0121245	17380	9.85638e-06	0.0011353	19.7517
genus..Eubacteriumcoprostanoligenesgroup.id.11375	rs11720857	3	113794507	T	C	0.0630776	0.0144485	16960	9.26255e-06	0.00112265	19.0592
genus..Eubacteriumcoprostanoligenesgroup.id.11375	rs4717831	7	73306506	T	A	0.0786783	0.0174038	16854	9.17719e-06	0.00121128	20.4372
genus..Eubacteriumcoprostanoligenesgroup.id.11375	rs62024432	15	97869293	T	C	-0.0769698	0.0172101	17271	7.50207e-06	0.00115692	20.0019
genus..Eubacteriumcoprostanoligenesgroup.id.11375	rs76898927	3	81595477	A	G	0.123055	0.0266375	12197	4.78979e-06	0.00174691	21.3409
genus..Eubacteriumcoprostanoligenesgroup.id.11375	rs1020520	7	33603146	G	T	-0.0590705	0.0132929	17371	8.88975e-06	0.00113563	19.7471
genus..Eubacteriumcoprostanoligenesgroup.id.11375	rs11052069	12	32713919	C	T	0.0477832	0.0107833	17380	9.37949e-06	0.00112864	19.6356
genus..Eubacteriumcoprostanoligenesgroup.id.11375	rs79895140	2	50797401	C	T	-0.0641017	0.0141153	16139	8.61816e-06	0.00127639	20.6233
genus..Eubacteriumeligensgroup.id.14372	rs4583233	16	81820486	C	A	0.0670205	0.0128122	14327	2.83852e-07	0.00190654	27.3633
genus..Eubacteriumeligensgroup.id.14372	rs265534	10	83092007	G	T	-0.0563756	0.0120127	14776	2.26758e-06	0.00148852	22.0242
genus..Eubacteriumeligensgroup.id.14372	rs72839198	2	115197171	G	C	0.155659	0.0375612	4926	3.13914e-06	0.00347567	17.1739
genus..Eubacteriumeligensgroup.id.14372	rs74606150	14	39301409	G	C	-0.196454	0.042565	5381	4.24506e-06	0.00394455	21.3018
genus..Eubacteriumeligensgroup.id.14372	rs6923695	6	70956815	G	T	0.103268	0.0229525	12891	4.87406e-06	0.00156808	20.2428
genus..Eubacteriumeligensgroup.id.14372	rs56080211	2	110260993	T	C	0.123093	0.0282743	10699	9.1429e-06	0.00176868	18.9531
genus..Eubacteriumeligensgroup.id.14372	rs158115	14	77619186	C	G	0.0915271	0.0190611	14678	9.74185e-06	0.00156861	23.057
genus..Eubacteriumeligensgroup.id.14372	rs2200429	13	107563458	G	A	-0.0888825	0.0198479	14761	5.29721e-06	0.00135693	20.0541
genus..Eubacteriumeligensgroup.id.14372	rs182318	11	31098691	A	G	-0.0824941	0.0195615	14777	8.39837e-06	0.00120224	17.7845
genus..Eubacteriumeligensgroup.id.14372	rs12719051	7	51365152	G	A	0.0916626	0.0208183	12799	7.11766e-06	0.00151261	19.3862
genus..Eubacteriumfissicatenagroup.id.14373	rs3771393	2	71145246	T	C	0.130842	0.0266671	3792	7.37909e-07	0.00631184	24.0738
genus..Eubacteriumfissicatenagroup.id.14373	rs2733072	8	5433699	A	G	0.109644	0.0228306	3833	1.49089e-06	0.00598436	23.0641
genus..Eubacteriumfissicatenagroup.id.14373	rs7104872	11	115165111	A	G	0.138612	0.0291906	3829	2.7315e-06	0.00585741	22.5484
genus..Eubacteriumfissicatenagroup.id.14373	rs151257695	7	73043561	G	A	0.20951	0.0454847	3587	3.09681e-06	0.00588336	21.2167
genus..Eubacteriumfissicatenagroup.id.14373	rs11876297	18	45753272	C	T	0.131469	0.0281712	3396	2.66556e-06	0.00637601	21.779
genus..Eubacteriumfissicatenagroup.id.14373	rs6934739	6	39940437	G	A	0.111463	0.0252788	3831	9.75326e-06	0.00505204	19.4425
genus..Eubacteriumfissicatenagroup.id.14373	rs10147907	14	89484373	G	T	0.172263	0.039601	3833	8.27246e-06	0.00491495	18.9222
genus..Eubacteriumfissicatenagroup.id.14373	rs1768152	3	39604954	C	T	0.139489	0.0316186	3590	8.70054e-06	0.00539499	19.4622
genus..Eubacteriumfissicatenagroup.id.14373	rs11818408	10	96758467	A	G	0.10585	0.0237114	3590	8.20015e-06	0.00552347	19.9283
genus..Eubacteriumhalliigroup.id.11338	rs60254196	7	148856720	G	A	-0.0522832	0.0111865	16238	2.69672e-06	0.00134361	21.8442
genus..Eubacteriumhalliigroup.id.11338	rs13116360	4	111885431	C	T	0.154124	0.0297185	10323	2.94487e-07	0.00259918	26.896
genus..Eubacteriumhalliigroup.id.11338	rs949971	3	110283389	G	T	-0.0540164	0.0116101	16566	3.29002e-06	0.00130511	21.6462
genus..Eubacteriumhalliigroup.id.11338	rs10798999	1	34308917	T	C	0.0601661	0.0126752	16561	2.60558e-06	0.00135883	22.5315
genus..Eubacteriumhalliigroup.id.11338	rs10808115	7	100635375	C	A	-0.0504747	0.0109922	16566	4.42448e-06	0.00127133	21.0851
genus..Eubacteriumhalliigroup.id.11338	rs74018587	15	62014160	T	C	0.208943	0.043822	3039	3.70257e-06	0.00742997	22.7337
genus..Eubacteriumhalliigroup.id.11338	rs6550770	3	23663416	C	T	-0.198087	0.0443545	4279	4.823e-06	0.00464172	19.9452
genus..Eubacteriumhalliigroup.id.11338	rs10501370	11	58040621	T	C	-0.115589	0.0252489	13824	5.41918e-06	0.00151398	20.9579
genus..Eubacteriumhalliigroup.id.11338	rs281379	19	49214274	G	A	-0.0499523	0.0112153	16130	9.32796e-06	0.0012285	19.8376
genus..Eubacteriumhalliigroup.id.11338	rs78056098	11	123789877	T	G	-0.0507411	0.0113758	16568	8.28818e-06	0.00119954	19.8955
genus..Eubacteriumhalliigroup.id.11338	rs138531890	3	195238086	G	A	0.153138	0.0349456	7710	5.4306e-06	0.00248519	19.2036
genus..Eubacteriumhalliigroup.id.11338	rs28584818	3	64664456	G	A	0.126115	0.0268627	11095	4.43235e-06	0.00198301	22.0412
genus..Eubacteriumhalliigroup.id.11338	rs117748144	11	11771637	C	T	-0.126582	0.028712	10861	7.86002e-06	0.0017867	19.4365
genus..Eubacteriumhalliigroup.id.11338	rs17474256	1	104524676	A	G	0.0810805	0.0184573	16460	9.45445e-06	0.00117114	19.2973
genus..Eubacteriumhalliigroup.id.11338	rs630939	18	48384463	T	C	-0.0508914	0.0114352	16238	9.15759e-06	0.00121841	19.8062
genus..Eubacteriumhalliigroup.id.11338	rs17074066	4	183709536	C	T	-0.0813986	0.0189272	15804	9.34905e-06	0.00116907	18.4952
genus..Eubacteriumnodatumgroup.id.11297	rs34297067	14	52185888	G	A	-0.186907	0.0341475	3271	6.59784e-08	0.00908143	29.9593
genus..Eubacteriumnodatumgroup.id.11297	rs113893692	9	28245518	T	C	-0.185107	0.0403573	3195	5.75702e-06	0.00654562	21.0379
genus..Eubacteriumnodatumgroup.id.11297	rs77910827	9	96597985	T	C	0.201788	0.0413568	3271	9.05381e-07	0.00722989	23.8066
genus..Eubacteriumnodatumgroup.id.11297	rs61841040	10	9659749	T	G	0.160621	0.0341609	3295	3.56141e-06	0.00666881	22.1078
genus..Eubacteriumnodatumgroup.id.11297	rs9425984	1	34529736	C	T	-0.130234	0.0292347	3294	7.20681e-06	0.00599214	19.845
genus..Eubacteriumnodatumgroup.id.11297	rs10263623	7	64894137	T	C	0.193496	0.0439023	3080	8.90706e-06	0.00627144	19.4253
genus..Eubacteriumnodatumgroup.id.11297	rs11006576	10	61322015	G	A	-0.110167	0.024593	3295	7.98664e-06	0.00605692	20.067
genus..Eubacteriumnodatumgroup.id.11297	rs7880204	1	171060821	C	T	-0.125454	0.0275303	3294	6.83884e-06	0.00626837	20.7656
genus..Eubacteriumnodatumgroup.id.11297	rs6818880	4	94712747	G	A	-0.110081	0.0245964	3291	7.8254e-06	0.00605308	20.0298
genus..Eubacteriumnodatumgroup.id.11297	rs10458299	7	135052348	C	T	-0.187753	0.041969	3271	8.36714e-06	0.00608485	20.0131
genus..Eubacteriumnodatumgroup.id.11297	rs7827125	8	4954912	T	C	0.1223	0.0271331	3294	7.17355e-06	0.00613366	20.3166
genus..Eubacteriumoxidoreducensgroup.id.11339	rs12423772	12	94515340	T	G	0.14098	0.0295029	5321	2.62925e-06	0.00427458	22.8341
genus..Eubacteriumoxidoreducensgroup.id.11339	rs2973294	4	37526679	T	G	0.0923559	0.0195439	5378	2.38836e-06	0.00413665	22.331
genus..Eubacteriumoxidoreducensgroup.id.11339	rs34561138	16	86480355	A	G	0.216145	0.045992	4186	2.51163e-06	0.00525109	22.0865
genus..Eubacteriumoxidoreducensgroup.id.11339	rs440215	5	106882394	T	C	0.0932766	0.0195294	5377	1.65407e-06	0.0042262	22.8122
genus..Eubacteriumoxidoreducensgroup.id.11339	rs1425962	4	187905399	C	G	0.0906104	0.0200612	5321	7.32284e-06	0.00382075	20.4005
genus..Eubacteriumoxidoreducensgroup.id.11339	rs12129908	1	195064019	A	C	0.0893273	0.0198333	5377	5.79516e-06	0.00375979	20.2852
genus..Eubacteriumrectalegroup.id.14374	rs35398954	15	93006765	G	A	-0.0901402	0.0174602	16621	5.39945e-07	0.00160117	26.6526
genus..Eubacteriumrectalegroup.id.14374	rs117151453	12	20066025	C	G	-0.113141	0.0243541	13908	1.84432e-06	0.00154959	21.582
genus..Eubacteriumrectalegroup.id.14374	rs16960159	18	37703874	G	C	-0.156596	0.0336234	8334	4.10132e-06	0.00259657	21.6909
genus..Eubacteriumrectalegroup.id.14374	rs314726	2	125553155	C	T	0.0528824	0.0109486	16966	1.37967e-06	0.00137334	23.3293
genus..Eubacteriumrectalegroup.id.14374	rs10797540	1	234530370	G	A	0.0503179	0.0108389	17350	3.53384e-06	0.00124074	21.5512
genus..Eubacteriumrectalegroup.id.14374	rs10248854	7	121281238	A	C	-0.0527827	0.0113464	17348	4.20676e-06	0.00124603	21.6407
genus..Eubacteriumrectalegroup.id.14374	rs3980709	1	170900221	T	A	-0.0622701	0.0140572	17340	6.85524e-06	0.00113051	19.623
genus..Eubacteriumrectalegroup.id.14374	rs2884897	11	8129537	G	A	-0.129364	0.0289021	10813	6.44426e-06	0.00184968	20.034
genus..Eubacteriumrectalegroup.id.14374	rs10892089	11	98523638	G	C	-0.0635522	0.0140072	17351	6.21821e-06	0.00118513	20.5852
genus..Eubacteriumrectalegroup.id.14374	rs143694765	1	116082909	C	T	0.0870025	0.019779	15124	9.75369e-06	0.00127789	19.3489
genus..Eubacteriumrectalegroup.id.14374	rs59427698	9	129425745	G	A	-0.0576035	0.0130853	16613	5.36906e-06	0.00116527	19.3789
genus..Eubacteriumrectalegroup.id.14374	rs62547233	9	92013419	G	A	0.0536319	0.0120201	17347	9.8982e-06	0.00114646	19.9082
genus..Eubacteriumruminantiumgroup.id.11340	rs2116427	5	121182996	G	A	0.0911461	0.0182353	7739	4.67364e-07	0.00321867	24.9833
genus..Eubacteriumruminantiumgroup.id.11340	rs139749	22	25303055	T	C	-0.0845439	0.0171791	7314	8.58845e-07	0.00330136	24.2195
genus..Eubacteriumruminantiumgroup.id.11340	rs72836424	10	129037453	T	C	-0.139825	0.030069	7314	2.62125e-06	0.00294857	21.6237
genus..Eubacteriumruminantiumgroup.id.11340	rs2229917	9	130980937	G	A	0.153538	0.0323922	7050	2.15894e-06	0.00317762	22.4673
genus..Eubacteriumruminantiumgroup.id.11340	rs10131724	14	52219066	C	A	-0.199832	0.0414577	5071	2.38663e-06	0.0045626	23.2338
genus..Eubacteriumruminantiumgroup.id.11340	rs16891896	5	33897589	A	G	-0.174787	0.0390573	4753	2.3812e-06	0.00419762	20.0269
genus..Eubacteriumruminantiumgroup.id.11340	rs7000472	8	138626268	G	A	-0.0762282	0.016523	7739	4.06848e-06	0.00274339	21.284
genus..Eubacteriumruminantiumgroup.id.11340	rs13025464	2	201610645	C	T	-0.0737077	0.0163786	7738	6.96842e-06	0.00261109	20.2523
genus..Eubacteriumruminantiumgroup.id.11340	rs2418654	2	71247578	T	C	-0.0748879	0.0165852	7314	6.17247e-06	0.0027806	20.3884
genus..Eubacteriumruminantiumgroup.id.11340	rs6676699	1	197978281	T	G	-0.0888124	0.0196447	7708	6.37979e-06	0.00264531	20.4388
genus..Eubacteriumruminantiumgroup.id.11340	rs73139629	12	63306003	C	A	-0.115098	0.0247909	7314	5.36199e-06	0.00293923	21.555
genus..Eubacteriumruminantiumgroup.id.11340	rs112375806	22	48749548	A	T	0.143141	0.0293757	7123	5.82166e-06	0.00332326	23.7438
genus..Eubacteriumruminantiumgroup.id.11340	rs606117	9	2539358	G	A	0.0833243	0.018056	7263	4.81639e-06	0.00292437	21.2961
genus..Eubacteriumruminantiumgroup.id.11340	rs57340348	6	130030114	C	T	-0.0979429	0.0212166	7314	4.93278e-06	0.00290599	21.3106
genus..Eubacteriumruminantiumgroup.id.11340	rs2817174	1	3044181	T	C	-0.0734306	0.0163687	7710	7.8696e-06	0.00260407	20.1246
genus..Eubacteriumruminantiumgroup.id.11340	rs10923018	1	88523399	A	G	0.0726438	0.0160924	7739	6.79541e-06	0.00262688	20.3777
genus..Eubacteriumruminantiumgroup.id.11340	rs11637981	15	61289622	T	G	-0.073258	0.0160888	7718	5.43671e-06	0.00267982	20.733
genus..Eubacteriumruminantiumgroup.id.11340	rs17519472	12	30360954	T	C	0.107804	0.0233984	7710	4.70356e-06	0.0027464	21.2275
genus..Eubacteriumruminantiumgroup.id.11340	rs209813	6	11953633	A	G	-0.103488	0.0236391	7264	9.23146e-06	0.00263221	19.1655
genus..Eubacteriumventriosumgroup.id.11341	rs6048195	20	2308307	T	A	-0.0603594	0.011658	14839	2.50324e-07	0.00180349	26.8067
genus..Eubacteriumventriosumgroup.id.11341	rs73615400	20	50140919	C	T	-0.0956303	0.0193428	15146	9.53613e-07	0.00161144	24.443
genus..Eubacteriumventriosumgroup.id.11341	rs57199565	3	190223732	C	T	0.0783394	0.0160257	14913	7.97037e-07	0.00160002	23.8961
genus..Eubacteriumventriosumgroup.id.11341	rs11617697	13	98785900	G	A	-0.143349	0.0286241	11497	7.21757e-07	0.00217705	25.0798
genus..Eubacteriumventriosumgroup.id.11341	rs16884680	8	114445055	T	G	-0.0906428	0.0191909	15289	1.73969e-06	0.00145721	22.3088
genus..Eubacteriumventriosumgroup.id.11341	rs12964517	18	22460785	A	G	0.0587198	0.0123453	15289	2.07499e-06	0.00147774	22.6237
genus..Eubacteriumventriosumgroup.id.11341	rs876734	12	52423996	T	C	-0.0618696	0.0132532	14913	2.88908e-06	0.00145939	21.7927
genus..Eubacteriumventriosumgroup.id.11341	rs3809430	14	44975510	C	T	-0.0548171	0.0118426	15287	3.55317e-06	0.0013998	21.426
genus..Eubacteriumventriosumgroup.id.11341	rs72783037	16	60348381	A	C	0.0658926	0.0143747	15286	6.54762e-06	0.00137291	21.0124
genus..Eubacteriumventriosumgroup.id.11341	rs73849225	4	126371814	C	T	0.0975711	0.0224388	14573	5.20909e-06	0.00129596	18.9079
genus..Eubacteriumventriosumgroup.id.11341	rs9316536	13	51938576	G	T	-0.0817111	0.0183121	15289	7.83519e-06	0.00130076	19.9107
genus..Eubacteriumventriosumgroup.id.11341	rs35179274	14	51960625	T	C	-0.0627263	0.013786	15287	5.75792e-06	0.00135261	20.7026
genus..Eubacteriumventriosumgroup.id.11341	rs78250280	1	147291928	A	G	0.0749762	0.0164404	14835	3.35791e-06	0.00140018	20.7979
genus..Eubacteriumventriosumgroup.id.11341	rs66746423	1	109398264	T	C	0.0751501	0.0164978	14578	6.11142e-06	0.00142151	20.7494
genus..Eubacteriumventriosumgroup.id.11341	rs6704822	2	203661779	G	A	0.0739179	0.0166705	15289	6.6223e-06	0.00128446	19.6609
genus..Eubacteriumventriosumgroup.id.11341	rs13082419	3	107736434	T	C	-0.0715522	0.016137	14501	9.55987e-06	0.00135418	19.6608
genus..Eubacteriumventriosumgroup.id.11341	rs66830358	3	171895485	A	T	0.0528752	0.0117972	14913	6.86917e-06	0.0013454	20.0884
genus..Eubacteriumxylanophilumgroup.id.14375	rs17830032	20	57995506	A	G	-0.160597	0.0310515	9527	2.38893e-07	0.00280047	26.7494
genus..Eubacteriumxylanophilumgroup.id.14375	rs13239072	7	43566344	A	G	0.0687427	0.0142728	13307	1.81783e-06	0.00174045	23.1971
genus..Eubacteriumxylanophilumgroup.id.14375	rs79582700	17	66689958	G	C	-0.0951677	0.0199969	13256	2.40981e-06	0.00170594	22.6492
genus..Eubacteriumxylanophilumgroup.id.14375	rs12980122	19	8255478	G	C	-0.108274	0.0238257	12039	5.01935e-06	0.00171273	20.6516
genus..Eubacteriumxylanophilumgroup.id.14375	rs2012708	16	84790559	G	A	0.0573202	0.0126905	13306	6.5254e-06	0.00153113	20.4013
genus..Eubacteriumxylanophilumgroup.id.14375	rs2213117	11	131009660	G	T	0.0877797	0.0189012	12878	4.21329e-06	0.00167225	21.5679
genus..Eubacteriumxylanophilumgroup.id.14375	rs10140184	14	73181783	C	A	0.0576795	0.012599	12930	4.95862e-06	0.00161859	20.959
genus..Eubacteriumxylanophilumgroup.id.14375	rs10917203	1	22627266	C	A	0.0612633	0.0130917	12930	3.15155e-06	0.001691	21.8983
genus..Eubacteriumxylanophilumgroup.id.14375	rs112176119	16	73696771	T	C	-0.113455	0.0245762	12199	3.32766e-06	0.00174426	21.3119
genus..Eubacteriumxylanophilumgroup.id.14375	rs1999224	9	130498120	T	G	-0.0949051	0.0203503	13309	3.75492e-06	0.00163173	21.749
genus..Eubacteriumxylanophilumgroup.id.14375	rs75586835	4	87891938	G	A	-0.114498	0.0263455	12550	9.38708e-06	0.00150298	18.8878
genus..Eubacteriumxylanophilumgroup.id.14375	rs4654122	1	246780557	G	C	0.0553508	0.0123588	13309	7.19609e-06	0.00150509	20.0584
genus..Ruminococcusgauvreauiigroup.id.11342	rs2047242	10	29201860	G	A	-0.067603	0.0133738	13369	2.46372e-07	0.00190792	25.552
genus..Ruminococcusgauvreauiigroup.id.11342	rs71386687	16	2767894	G	T	0.121037	0.02386	11340	2.90761e-07	0.00226451	25.7333
genus..Ruminococcusgauvreauiigroup.id.11342	rs9870933	3	112372317	G	A	0.0621643	0.0126072	13382	8.4912e-07	0.00181385	24.3135
genus..Ruminococcusgauvreauiigroup.id.11342	rs1391597	12	61119266	T	C	0.0590284	0.0124874	13382	1.85964e-06	0.00166725	22.345
genus..Ruminococcusgauvreauiigroup.id.11342	rs431418	5	166419552	G	A	-0.094737	0.0210157	13289	5.53667e-06	0.00152708	20.3213
genus..Ruminococcusgauvreauiigroup.id.11342	rs10931481	2	191954852	A	G	0.0610096	0.0130484	13382	3.38211e-06	0.00163123	21.8615
genus..Ruminococcusgauvreauiigroup.id.11342	rs289410	15	85563483	A	G	-0.0654926	0.0139101	13380	2.27464e-06	0.0016543	22.1678
genus..Ruminococcusgauvreauiigroup.id.11342	rs2105937	1	20552072	G	A	0.0580215	0.0127806	13364	5.10352e-06	0.00154005	20.61
genus..Ruminococcusgauvreauiigroup.id.11342	rs2166943	8	137090850	C	A	0.0566974	0.0123497	13377	5.27717e-06	0.00157339	21.0773
genus..Ruminococcusgauvreauiigroup.id.11342	rs12539819	7	153487396	T	C	0.110654	0.0240684	11860	4.49375e-06	0.00177931	21.1367
genus..Ruminococcusgauvreauiigroup.id.11342	rs12079579	1	161880482	G	A	0.0955324	0.0213436	12986	5.03725e-06	0.00154059	20.0339
genus..Ruminococcusgauvreauiigroup.id.11342	rs73802842	4	18824860	A	C	0.0736808	0.0169665	13382	7.48026e-06	0.00140753	18.8593
genus..Ruminococcusgauvreauiigroup.id.11342	rs13188803	5	112627773	A	T	0.0709419	0.0156855	12834	7.27559e-06	0.00159155	20.4554
genus..Ruminococcusgnavusgroup.id.14376	rs13163520	5	18662686	A	G	-0.127377	0.0233883	6326	5.61015e-08	0.00466835	29.6611
genus..Ruminococcusgnavusgroup.id.14376	rs934940	2	122096018	C	A	-0.105045	0.0229588	6309	2.73705e-06	0.00330817	20.9339
genus..Ruminococcusgnavusgroup.id.14376	rs9872758	3	66701616	C	T	0.0849233	0.0176643	6398	1.66029e-06	0.00360068	23.1132
genus..Ruminococcusgnavusgroup.id.14376	rs2909242	8	129224680	A	C	-0.0909965	0.018351	6401	7.40957e-07	0.00382782	24.5883
genus..Ruminococcusgnavusgroup.id.14376	rs3124783	9	135838591	G	A	-0.11599	0.0249099	6401	2.6652e-06	0.00337686	21.6818
genus..Ruminococcusgnavusgroup.id.14376	rs62167033	2	144700007	C	T	0.185289	0.0396295	5194	3.49529e-06	0.00419278	21.8606
genus..Ruminococcusgnavusgroup.id.14376	rs12989336	2	36259341	A	G	-0.0846861	0.0187936	6401	7.11808e-06	0.00316312	20.305
genus..Ruminococcusgnavusgroup.id.14376	rs12136548	1	115168097	T	C	0.0901946	0.0196476	6401	3.09631e-06	0.00328249	21.0738
genus..Ruminococcusgnavusgroup.id.14376	rs78399089	3	146290310	C	T	0.144445	0.0326618	5944	6.62998e-06	0.00328069	19.558
genus..Ruminococcusgnavusgroup.id.14376	rs11597105	10	6512581	G	A	0.114673	0.0250653	6328	6.94868e-06	0.00329771	20.9303
genus..Ruminococcusgnavusgroup.id.14376	rs11864644	16	433078	C	T	-0.139804	0.0318253	6241	5.0088e-06	0.00308344	19.2971
genus..Ruminococcusgnavusgroup.id.14376	rs4388134	4	190110710	T	C	-0.0904997	0.0203544	6399	9.11637e-06	0.00308078	19.7686
genus..Ruminococcustorquesgroup.id.14377	rs35866622	19	49218060	C	T	-0.0612024	0.0109421	17240	2.21337e-08	0.00181159	31.2848
genus..Ruminococcustorquesgroup.id.14377	rs773123	12	56494998	A	T	0.0824005	0.0173862	17011	1.58956e-06	0.00131886	22.4622
genus..Ruminococcustorquesgroup.id.14377	rs10904297	10	4639762	G	A	-0.167804	0.0389812	3143	2.68713e-06	0.00586506	18.5309
genus..Ruminococcustorquesgroup.id.14377	rs8080469	17	14532347	A	G	0.0490727	0.0107036	17798	3.49522e-06	0.00117973	21.0193
genus..Ruminococcustorquesgroup.id.14377	rs77034621	8	76769843	G	T	-0.151553	0.0335878	8567	6.06872e-06	0.00237141	20.3594
genus..Ruminococcustorquesgroup.id.14377	rs73130967	7	54781314	T	A	0.0770375	0.0168264	17011	3.70741e-06	0.00123086	20.9614
genus..Ruminococcustorquesgroup.id.14377	rs1972694	15	25326425	A	T	-0.0614094	0.0137321	17353	8.92829e-06	0.00115126	19.9986
genus..Ruminococcustorquesgroup.id.14377	rs12434631	14	26130404	G	A	0.074697	0.0153401	17353	2.77247e-06	0.00136469	23.7111
genus..Ruminococcustorquesgroup.id.14377	rs4073731	11	132663147	C	T	0.0651948	0.0142221	17793	4.0525e-06	0.00117973	21.0135
genus..Ruminococcustorquesgroup.id.14377	rs13154778	5	56952803	A	T	0.0563358	0.0129526	17795	7.15746e-06	0.00106204	18.917
genus..Ruminococcustorquesgroup.id.14377	rs1475330	6	67262102	C	T	0.0523492	0.01182	17353	8.13435e-06	0.00112919	19.6147
genus..Ruminococcustorquesgroup.id.14377	rs10967781	9	27225258	A	C	0.0507994	0.0113322	17791	8.36865e-06	0.00112835	20.0949
genus..Ruminococcustorquesgroup.id.14377	rs8141465	22	21358653	G	A	0.0480778	0.0107442	17791	9.64837e-06	0.00112434	20.0235
genus.Actinomyces.id.423	rs34583783	6	67207371	T	G	0.126596	0.0268461	7468	4.48529e-06	0.0029696	22.2371
genus.Actinomyces.id.423	rs35011108	6	133007480	G	A	0.232634	0.0512044	3515	6.33832e-06	0.00584129	20.641
genus.Actinomyces.id.423	rs4073240	6	169224781	A	G	0.0749687	0.0167368	7468	7.94274e-06	0.00268016	20.0638
genus.Actinomyces.id.423	rs2715439	15	99492313	T	C	0.0746684	0.0164822	7468	6.27e-06	0.00274135	20.5232
genus.Actinomyces.id.423	rs4146653	10	4782841	A	G	0.0985224	0.0214182	7468	4.49647e-06	0.00282609	21.1594
genus.Actinomyces.id.423	rs7915461	10	127532121	C	T	0.18776	0.0401636	5282	5.91984e-06	0.00412204	21.8544
genus.Actinomyces.id.423	rs71315246	3	101352439	G	A	-0.0969809	0.021925	7468	9.82978e-06	0.00261377	19.5655
genus.Actinomyces.id.423	rs10787984	10	121356829	C	G	0.094316	0.0213513	7468	9.62305e-06	0.00260675	19.5129
genus.Adlercreutzia.id.812	rs7680684	4	171281359	T	C	-0.083381	0.0168901	8243	9.76904e-07	0.00294855	24.3708
genus.Adlercreutzia.id.812	rs2147798	1	201061818	G	C	0.0922959	0.0192121	8243	1.39877e-06	0.00279267	23.0788
genus.Adlercreutzia.id.812	rs80078995	5	94059857	T	A	-0.11324	0.0232586	8243	1.57358e-06	0.00286815	23.7044
genus.Adlercreutzia.id.812	rs2717140	18	75009770	T	C	-0.119225	0.0251081	8243	2.04594e-06	0.00272861	22.548
genus.Adlercreutzia.id.812	rs9490822	6	123909083	T	C	-0.0734512	0.0155789	8243	2.54421e-06	0.00269014	22.2292
genus.Adlercreutzia.id.812	rs12522517	5	31991834	T	A	-0.104884	0.0234695	8187	4.41254e-06	0.0024341	19.9717
genus.Adlercreutzia.id.812	rs13231526	7	48844151	A	C	0.143237	0.0311654	8051	4.81355e-06	0.00261748	21.1234
genus.Adlercreutzia.id.812	rs6664405	1	69444163	C	T	-0.0953084	0.0210752	8051	5.23422e-06	0.00253441	20.4513
genus.Adlercreutzia.id.812	rs1046175	10	135204950	G	C	0.112758	0.0255994	8051	6.35889e-06	0.00240462	19.4015
genus.Adlercreutzia.id.812	rs9915817	17	48864179	C	T	0.0749219	0.016833	8243	8.21673e-06	0.00239812	19.8104
genus.Adlercreutzia.id.812	rs55719207	3	105355971	A	G	-0.0699243	0.0158036	8243	9.60505e-06	0.00236992	19.5769
genus.Adlercreutzia.id.812	rs11604400	11	98386085	T	C	-0.102524	0.0234834	8107	9.74463e-06	0.00234617	19.0604
genus.Akkermansia.id.4037	rs11184341	1	105422565	C	G	0.0655855	0.0142236	11863	4.06353e-06	0.00178935	21.2615
genus.Akkermansia.id.4037	rs111862613	12	130309670	C	T	0.0911199	0.0196748	11620	3.39236e-06	0.00184278	21.4489
genus.Akkermansia.id.4037	rs117107102	18	49473635	G	A	0.204406	0.0431629	4974	3.01139e-06	0.00449036	22.4268
genus.Akkermansia.id.4037	rs11729256	4	95027272	C	T	0.0750473	0.0150184	11860	6.58393e-07	0.00210135	24.9702
genus.Akkermansia.id.4037	rs12908520	15	97570657	A	G	0.061772	0.0130954	11862	2.26482e-06	0.00187261	22.2509
genus.Akkermansia.id.4037	rs2602429	16	81063149	T	C	0.0745352	0.0156201	11689	2.71569e-06	0.00194449	22.7695
genus.Akkermansia.id.4037	rs4242783	10	5064327	A	G	0.0685454	0.0147701	11689	2.99799e-06	0.00183945	21.5373
genus.Akkermansia.id.4037	rs4936098	11	130280667	G	A	0.0649225	0.0135934	11857	1.10359e-06	0.00192043	22.8105
genus.Akkermansia.id.4037	rs61779207	1	41074472	A	G	-0.0760539	0.0167769	11590	6.32116e-06	0.00177027	20.5503
genus.Akkermansia.id.4037	rs74542928	4	100544188	C	T	0.112623	0.0236434	11215	1.4802e-06	0.00201944	22.6898
genus.Akkermansia.id.4037	rs9349825	6	56341481	G	A	-0.0703407	0.0147133	11857	2.59886e-06	0.00192422	22.8557
genus.Akkermansia.id.4037	rs941682	20	31867840	A	G	-0.0632957	0.0143777	11808	9.17126e-06	0.00163891	19.3808
genus.Alistipes.id.968	rs11769002	7	62443498	A	G	-0.0528793	0.0109389	17571	1.44962e-06	0.00132832	23.3683
genus.Alistipes.id.968	rs7129639	11	17511427	A	C	-0.0524955	0.0109584	17571	1.78422e-06	0.00130448	22.9484
genus.Alistipes.id.968	rs1689282	9	14080129	C	A	-0.0520061	0.0113942	17090	5.27578e-06	0.00121765	20.8325
genus.Alistipes.id.968	rs11958296	5	177755179	G	A	-0.0981222	0.0218272	16214	9.29574e-06	0.00124498	20.2087
genus.Alistipes.id.968	rs8130320	21	40580258	G	A	-0.049002	0.010717	17571	4.83612e-06	0.00118855	20.9064
genus.Alistipes.id.968	rs2875322	11	130887552	C	T	-0.0580945	0.0131432	17459	8.77703e-06	0.00111792	19.5373
genus.Alistipes.id.968	rs2290844	10	127787142	T	C	0.0813969	0.0191632	17571	9.10135e-06	0.00102586	18.0418
genus.Alistipes.id.968	rs2450745	8	144428720	C	A	-0.080524	0.0184702	17571	7.11836e-06	0.00108067	19.0068
genus.Alistipes.id.968	rs62576416	9	112120264	C	T	0.0492647	0.0109733	17564	7.50368e-06	0.00114637	20.1557
genus.Alistipes.id.968	rs1107244	13	38057357	A	G	0.0758558	0.0171182	17571	3.59059e-06	0.00111642	19.6363
genus.Alistipes.id.968	rs34417064	17	52776479	G	A	-0.048202	0.0106868	17570	7.00749e-06	0.00115666	20.3437
genus.Alistipes.id.968	rs12990744	2	178000949	T	C	-0.0776618	0.0172986	16694	8.20725e-06	0.00120604	20.1556
genus.Alistipes.id.968	rs4810359	20	41191335	G	A	-0.0652428	0.0146155	17380	7.49669e-06	0.00114535	19.9267
genus.Alistipes.id.968	rs67281112	7	135778919	C	G	0.0634575	0.0137846	17090	3.91578e-06	0.00123865	21.1923
genus.Alistipes.id.968	rs67705352	1	19790706	G	T	-0.0532404	0.0110864	17567	1.65123e-06	0.00131124	23.0622
genus.Allisonella.id.2174	rs602075	9	79110160	G	A	0.168974	0.0296976	3212	3.56575e-08	0.00998473	32.3742
genus.Allisonella.id.2174	rs35778461	9	100150556	T	C	0.146679	0.0297186	3212	1.2063e-06	0.00753165	24.3601
genus.Allisonella.id.2174	rs6742198	2	33607071	A	G	0.149152	0.0316484	3182	3.34514e-06	0.00693591	22.2102
genus.Allisonella.id.2174	rs1901739	5	114286707	G	T	0.115769	0.0248626	3212	3.58801e-06	0.00670901	21.6814
genus.Allisonella.id.2174	rs76904847	7	137968010	A	G	0.148523	0.0334857	3182	6.08751e-06	0.00614846	19.6731
genus.Allisonella.id.2174	rs35110698	12	28018998	C	T	-0.146322	0.0320852	3212	5.72322e-06	0.00643724	20.7974
genus.Allisonella.id.2174	rs7898615	10	122413451	G	T	0.167966	0.0373586	3212	8.87277e-06	0.00625794	20.2145
genus.Allisonella.id.2174	rs594561	11	88632972	T	C	0.112231	0.0251681	3212	9.41103e-06	0.00615653	19.8849
genus.Allisonella.id.2174	rs685403	18	75370866	C	G	-0.175203	0.0404474	3212	4.88394e-06	0.00581121	18.763
genus.Alloprevotella.id.961	rs12675596	8	69994816	T	G	0.145669	0.0290678	3008	9.63726e-07	0.00828527	25.1136
genus.Alloprevotella.id.961	rs58212166	4	189076705	G	A	-0.161506	0.0359102	3005	7.93614e-06	0.00669067	20.2274
genus.Alloprevotella.id.961	rs34619204	21	40993008	A	G	-0.156037	0.0344392	3003	8.8419e-06	0.00679393	20.528
genus.Alloprevotella.id.961	rs17380632	3	79794395	T	A	0.125564	0.0280409	3009	9.27121e-06	0.00662409	20.0515
genus.Alloprevotella.id.961	rs4680035	3	152805600	G	A	-0.119599	0.0259446	3007	4.99052e-06	0.00702198	21.2503
genus.Alloprevotella.id.961	rs4364940	1	234126516	G	A	0.126418	0.0282207	3008	8.58353e-06	0.00663133	20.0669
genus.Alloprevotella.id.961	rs2154444	21	36053643	G	T	0.138234	0.0308961	3009	8.36755e-06	0.00661318	20.0182
genus.Anaerofilum.id.2053	rs816292	12	117811409	C	T	-0.113003	0.02204	5017	2.64038e-07	0.00521448	26.2877
genus.Anaerofilum.id.2053	rs79598899	2	191139151	T	C	0.182586	0.0357284	4709	3.74728e-07	0.00551771	26.1159
genus.Anaerofilum.id.2053	rs4506496	1	247145690	A	G	0.10309	0.0212861	4935	1.4866e-06	0.00473225	23.4552
genus.Anaerofilum.id.2053	rs712981	3	129686434	C	A	0.10076	0.0202902	5051	6.83115e-07	0.00486045	24.6603
genus.Anaerofilum.id.2053	rs17105491	10	125294406	C	G	-0.193107	0.0411187	4856	1.56819e-06	0.00452326	22.0557
genus.Anaerofilum.id.2053	rs10794359	11	1051715	C	T	-0.0953524	0.02006	4994	2.23496e-06	0.00450575	22.5945
genus.Anaerofilum.id.2053	rs17096874	14	30991358	T	C	-0.126337	0.0268919	5051	2.8603e-06	0.00435229	22.0708
genus.Anaerofilum.id.2053	rs356049	17	6450532	A	G	0.132603	0.0289802	4994	6.55844e-06	0.00417648	20.9365
genus.Anaerofilum.id.2053	rs1563175	2	3838940	C	A	0.0923834	0.0202157	5051	5.53848e-06	0.00411919	20.8838
genus.Anaerofilum.id.2053	rs17012738	2	76698142	G	T	0.0903417	0.0200239	5051	7.24168e-06	0.00401536	20.3553
genus.Anaerofilum.id.2053	rs9299345	9	104339812	C	T	-0.1364	0.0302372	5051	8.04309e-06	0.00401413	20.349
genus.Anaerofilum.id.2053	rs4244069	12	67167461	A	G	-0.146775	0.0326594	5030	9.81202e-06	0.00400081	20.1969
genus.Anaerostipes.id.1991	rs7193624	16	77574020	T	C	0.0750642	0.0150723	16926	5.35482e-07	0.00146341	24.803
genus.Anaerostipes.id.1991	rs2804244	10	117383184	G	A	-0.053089	0.0110983	16926	2.04051e-06	0.00135023	22.8822
genus.Anaerostipes.id.1991	rs62215703	21	25873624	A	G	0.0644965	0.0136702	15550	1.9777e-06	0.00142964	22.2599
genus.Anaerostipes.id.1991	rs2396460	2	228018671	C	T	-0.0512653	0.0109555	16912	2.91088e-06	0.00129322	21.8967
genus.Anaerostipes.id.1991	rs3900776	9	13525082	A	G	-0.110013	0.0236302	14694	2.74765e-06	0.00147311	21.6748
genus.Anaerostipes.id.1991	rs2014785	3	171100102	C	T	0.0515687	0.0112199	16445	4.68061e-06	0.00128309	21.125
genus.Anaerostipes.id.1991	rs62157625	2	142774333	C	T	0.088573	0.0185548	15215	1.44909e-06	0.00149564	22.7872
genus.Anaerostipes.id.1991	rs6726833	2	39351569	A	C	-0.0877497	0.0189408	16924	3.32217e-06	0.00126675	21.4631
genus.Anaerostipes.id.1991	rs6474958	9	1582701	G	A	-0.0500065	0.0112001	16918	6.74483e-06	0.00117707	19.9347
genus.Anaerostipes.id.1991	rs6854026	4	169690814	C	T	-0.0508482	0.0109075	16921	3.19578e-06	0.00128283	21.732
genus.Anaerostipes.id.1991	rs78735375	19	1497547	C	A	-0.137429	0.0305304	10360	5.33384e-06	0.00195238	20.2623
genus.Anaerostipes.id.1991	rs7823228	8	128397494	C	G	-0.0621085	0.0136614	16445	5.84203e-06	0.00125541	20.6686
genus.Anaerostipes.id.1991	rs13376554	1	67595108	T	A	0.197389	0.0458642	3101	7.72059e-06	0.00594139	18.5224
genus.Anaerostipes.id.1991	rs60983350	17	2850737	A	G	-0.0539901	0.0116575	16344	4.42054e-06	0.00131081	21.4494
genus.Anaerostipes.id.1991	rs10502061	11	105615253	G	A	0.0835752	0.0192017	16825	7.93539e-06	0.00112483	18.9442
genus.Anaerotruncus.id.2054	rs6563550	13	38058413	C	T	0.0877135	0.0176745	16566	2.34517e-07	0.00148467	24.6286
genus.Anaerotruncus.id.2054	rs8005030	14	30607199	T	C	0.0554447	0.0117854	16548	2.28298e-06	0.00133584	22.1324
genus.Anaerotruncus.id.2054	rs4669806	2	12200752	T	G	0.0576389	0.0122994	16566	2.4206e-06	0.00132411	21.9616
genus.Anaerotruncus.id.2054	rs10150232	14	30418008	G	A	0.0567088	0.0124877	16117	6.67667e-06	0.00127806	20.6222
genus.Anaerotruncus.id.2054	rs1272208	9	78630894	T	G	-0.0611743	0.0129831	16117	4.27982e-06	0.0013758	22.2015
genus.Anaerotruncus.id.2054	rs12056802	8	74713100	G	C	0.0774194	0.0177178	16010	6.12679e-06	0.00119131	19.0933
genus.Anaerotruncus.id.2054	rs11018566	11	89040226	G	A	-0.156465	0.0366032	6278	6.13709e-06	0.00290303	18.2724
genus.Anaerotruncus.id.2054	rs7675045	4	172808992	T	A	-0.0497815	0.0110573	16566	6.91883e-06	0.00122219	20.2691
genus.Anaerotruncus.id.2054	rs1431492	3	150855371	T	C	-0.0654996	0.0146188	16560	7.35565e-06	0.00121093	20.0749
genus.Anaerotruncus.id.2054	rs9347879	6	165015261	C	T	0.050618	0.011049	16566	4.22333e-06	0.00126546	20.9877
genus.Anaerotruncus.id.2054	rs17734739	2	211663702	C	T	0.0660052	0.014908	15927	7.42772e-06	0.00122943	19.6027
genus.Anaerotruncus.id.2054	rs6494922	15	33459867	G	A	0.0903106	0.0202257	16067	6.62362e-06	0.00123952	19.9376
genus.Anaerotruncus.id.2054	rs34449434	12	76523655	C	A	-0.0497004	0.0113402	16117	9.85065e-06	0.0011905	19.2078
genus.Anaerotruncus.id.2054	rs115414803	4	88163243	C	A	-0.144356	0.0317524	9273	6.83473e-06	0.00222445	20.6688
genus.Anaerotruncus.id.2054	rs2704155	11	54908652	A	T	-0.106235	0.0234815	12419	5.4183e-06	0.0016457	20.4683
genus.Anaerotruncus.id.2054	rs7155595	14	77502546	A	C	0.0539336	0.0118903	16553	7.54982e-06	0.00124157	20.5747
genus.Bacteroides.id.918	rs11585893	1	10644351	G	A	-0.0740746	0.0147633	17821	1.79511e-06	0.00141083	25.175
genus.Bacteroides.id.918	rs13207588	6	41519430	G	A	-0.059205	0.0131195	17707	7.48504e-06	0.00114892	20.365
genus.Bacteroides.id.918	rs1340391	1	102960989	C	T	-0.0592004	0.0132244	18302	6.7301e-06	0.00109388	20.0399
genus.Bacteroides.id.918	rs17619981	19	24342250	G	T	0.0880978	0.0187002	15801	2.68683e-06	0.00140281	22.1941
genus.Bacteroides.id.918	rs2023437	14	22045949	C	T	-0.0782325	0.0167634	17484	5.01824e-06	0.00124428	21.7796
genus.Bacteroides.id.918	rs2366421	3	62019400	A	T	-0.0528153	0.0117124	18299	7.64945e-06	0.0011101	20.3341
genus.Bacteroides.id.918	rs28757219	6	29143451	A	T	0.0818398	0.0170319	14833	1.2942e-06	0.00155439	23.089
genus.Bacteroides.id.918	rs495004	9	112855426	G	C	-0.0607475	0.0129865	17707	3.42092e-06	0.00123435	21.8811
genus.Bacteroides.id.918	rs66474973	20	58605432	T	G	0.0812515	0.0164479	17405	6.80966e-07	0.00140026	24.403
genus.Bacteroides.id.918	rs66710942	3	77215327	T	C	0.0488038	0.0107412	17821	5.86259e-06	0.00115722	20.6443
genus.Bacteroides.id.918	rs6795673	3	10593224	T	C	0.0538565	0.0105251	18301	3.37909e-07	0.00142881	26.1832
genus.Bacteroides.id.918	rs9507307	13	24910476	T	C	0.0604456	0.0129128	18184	2.1271e-06	0.00120372	21.9124
genus.Barnesiella.id.944	rs2276875	4	5730954	G	A	-0.0697176	0.0139537	13893	4.65027e-07	0.00179387	24.9635
genus.Barnesiella.id.944	rs2428166	6	110831148	A	G	-0.165859	0.0337309	8091	8.50874e-07	0.00298009	24.178
genus.Barnesiella.id.944	rs60316894	12	54872438	T	C	-0.121478	0.025184	12717	1.19064e-06	0.00182658	23.2674
genus.Barnesiella.id.944	rs35177866	3	181589155	G	A	0.0917125	0.0190133	13394	2.94763e-06	0.00173437	23.267
genus.Barnesiella.id.944	rs13242616	7	122021518	C	T	-0.0583747	0.0123176	13945	2.29017e-06	0.00160821	22.4594
genus.Barnesiella.id.944	rs79795328	4	114546595	G	A	-0.0818645	0.0176441	13657	4.23302e-06	0.00157405	21.5275
genus.Barnesiella.id.944	rs2057922	7	10076378	C	G	0.0915241	0.0194623	14208	3.82634e-06	0.0015543	22.1148
genus.Barnesiella.id.944	rs199035	6	23435415	A	G	0.0559495	0.0119716	13945	3.00294e-06	0.00156406	21.8419
genus.Barnesiella.id.944	rs62251337	3	44327429	G	A	-0.0690763	0.0149374	13945	4.24161e-06	0.00153139	21.3849
genus.Barnesiella.id.944	rs77455852	5	54107036	G	T	-0.0891491	0.0195601	13394	3.16354e-06	0.00154873	20.7727
genus.Barnesiella.id.944	rs11155559	6	148601905	C	T	0.0956023	0.0212961	13383	8.91914e-06	0.00150382	20.1529
genus.Barnesiella.id.944	rs12909713	15	87145913	T	C	-0.0550716	0.0120039	14205	4.94527e-06	0.00147975	21.048
genus.Barnesiella.id.944	rs113258194	2	180020849	G	A	0.098992	0.0214121	13945	7.31119e-06	0.0015306	21.3738
genus.Barnesiella.id.944	rs28479800	1	206216607	T	A	-0.09152	0.0210002	12399	7.93418e-06	0.00152969	18.9926
genus.Barnesiella.id.944	rs76181748	8	105458416	T	C	-0.0778559	0.017164	14201	6.7766e-06	0.00144697	20.5753
genus.Barnesiella.id.944	rs72684847	4	102616869	C	T	-0.114369	0.0253873	12984	6.76169e-06	0.00156086	20.2948
genus.Barnesiella.id.944	rs28418786	8	25834694	G	C	-0.0791324	0.0174957	13698	6.47627e-06	0.00149143	20.4572
order.Bifidobacteriales.id.432	rs10841473	12	20378911	C	G	-0.0613031	0.0128844	14914	2.28067e-06	0.00151579	22.6378
genus.Bifidobacterium.id.436	rs56108664	5	537890	C	T	0.0729971	0.0157926	13916	2.4402e-06	0.00153316	21.3651
genus.Bifidobacterium.id.436	rs857444	6	14617591	T	C	0.0558234	0.0121219	14777	3.57097e-06	0.00143331	21.2075
family.Bifidobacteriaceae.id.433	rs857444	6	14617591	T	C	0.0553965	0.0120669	14914	3.82492e-06	0.00141131	21.0752
order.Bifidobacteriales.id.432	rs857444	6	14617591	T	C	0.0553965	0.0120669	14914	3.82492e-06	0.00141131	21.0752
genus.Bifidobacterium.id.436	rs76671854	5	169748189	G	C	-0.0846055	0.0184003	13806	3.9567e-06	0.00152924	21.142
genus.Bifidobacterium.id.436	rs73797465	5	142793467	G	T	-0.0953566	0.0209237	14666	4.38162e-06	0.00141436	20.7695
family.Bifidobacteriaceae.id.433	rs73797465	5	142793467	G	T	-0.0942612	0.0208421	14795	4.8495e-06	0.00138078	20.4542
order.Bifidobacteriales.id.432	rs73797465	5	142793467	G	T	-0.0942612	0.0208421	14795	4.8495e-06	0.00138078	20.4542
genus.Bifidobacterium.id.436	rs75344046	21	31861790	T	C	0.232354	0.0505979	3856	4.86354e-06	0.00544195	21.088
genus.Bifidobacterium.id.436	rs540489	17	72897722	G	T	-0.0637641	0.0138746	14561	5.19458e-06	0.00144861	21.1209
family.Bifidobacteriaceae.id.433	rs540489	17	72897722	G	T	-0.0632518	0.013817	14688	5.36811e-06	0.00142495	20.9567
order.Bifidobacteriales.id.432	rs540489	17	72897722	G	T	-0.0632518	0.013817	14688	5.36811e-06	0.00142495	20.9567
family.Bifidobacteriaceae.id.433	rs677208	18	4304187	C	G	0.0728589	0.0164821	14915	6.0011e-06	0.0013086	19.5408
order.Bifidobacteriales.id.432	rs677208	18	4304187	C	G	0.0728589	0.0164821	14915	6.0011e-06	0.0013086	19.5408
genus.Bifidobacterium.id.436	rs55888705	4	1517826	G	A	0.0546319	0.0121139	14777	6.67019e-06	0.00137468	20.3389
genus.Bilophila.id.3170	rs116261629	6	20505628	C	G	0.128112	0.0261358	11276	8.62329e-07	0.0021267	24.0275
genus.Bilophila.id.3170	rs1571225	9	4940871	T	C	0.0826826	0.0170621	12854	1.12289e-06	0.00182388	23.4834
genus.Bilophila.id.3170	rs3827020	20	61980991	T	C	0.0766479	0.0160642	12628	1.78875e-06	0.00179984	22.7657
genus.Bilophila.id.3170	rs1241171	1	103299921	A	G	-0.0692654	0.0150148	12856	4.24037e-06	0.00165286	21.281
genus.Bilophila.id.3170	rs7802841	7	138583840	A	C	0.0670097	0.0137701	12856	1.76952e-06	0.00183893	23.6812
genus.Bilophila.id.3170	rs8013541	14	67640571	T	A	-0.0571991	0.0125673	12856	5.47538e-06	0.00160901	20.7155
genus.Bilophila.id.3170	rs6793291	3	194419531	A	C	0.112729	0.0241633	11051	3.1132e-06	0.00196599	21.765
genus.Bilophila.id.3170	rs1917709	7	123174986	T	A	0.118509	0.026742	10886	7.36957e-06	0.00180114	19.639
genus.Bilophila.id.3170	rs542415	15	50011554	C	T	-0.0613623	0.0133436	12777	4.70948e-06	0.00165264	21.1474
genus.Bilophila.id.3170	rs72676854	8	109990939	C	T	0.123209	0.026882	11616	5.62268e-06	0.00180548	21.0067
genus.Bilophila.id.3170	rs4798126	18	3765773	A	G	0.073288	0.016799	12777	7.14662e-06	0.00148762	19.0327
genus.Bilophila.id.3170	rs1969927	12	100786847	A	G	0.0564589	0.0126935	12777	9.0722e-06	0.00154622	19.7835
genus.Bilophila.id.3170	rs60178956	8	90878338	A	G	-0.0624818	0.0141485	12777	8.05619e-06	0.00152427	19.5023
genus.Bilophila.id.3170	rs2728491	7	47211732	T	G	-0.0627416	0.0139456	12856	6.33255e-06	0.00157221	20.2411
genus.Bilophila.id.3170	rs2713349	7	9510367	T	A	0.0617228	0.0140174	12853	8.63249e-06	0.00150648	19.389
genus.Bilophila.id.3170	rs9899990	17	9121579	G	A	-0.102702	0.0233878	12088	9.06691e-06	0.00159296	19.2833
genus.Bilophila.id.3170	rs11069458	13	102402685	C	T	-0.0680947	0.015503	12856	7.71547e-06	0.00149867	19.2928
genus.Blautia.id.1992	rs3005511	6	74605806	G	A	0.0501085	0.0110768	18276	6.18905e-06	0.00111861	20.4643
genus.Blautia.id.1992	rs11149971	16	77238810	T	C	0.117605	0.02339	16255	1.03934e-06	0.00155304	25.2808
genus.Blautia.id.1992	rs12453000	17	16895873	T	C	0.0625335	0.0129987	17815	1.26117e-06	0.00129755	23.1432
genus.Blautia.id.1992	rs115043014	1	175757311	A	G	-0.206605	0.043992	4902	5.186e-06	0.00448116	22.0565
genus.Blautia.id.1992	rs67794373	7	124210039	T	C	0.0601709	0.0123443	18158	1.00003e-06	0.00130693	23.7597
genus.Blautia.id.1992	rs117001700	7	68396262	C	T	0.196414	0.0441122	4965	8.83912e-06	0.00397881	19.8257
genus.Blautia.id.1992	rs72973581	19	1043103	G	A	0.125169	0.0265408	12764	1.73934e-06	0.00173977	22.2416
genus.Blautia.id.1992	rs4926264	19	13420917	C	T	0.0826207	0.0178239	18276	5.10293e-06	0.00117443	21.4868
genus.Blautia.id.1992	rs7860714	9	1866537	G	A	-0.0502178	0.0109853	18162	4.09147e-06	0.00114942	20.8975
genus.Blautia.id.1992	rs682885	11	87805911	G	A	-0.0493376	0.0107359	18274	4.4908e-06	0.0011545	21.1194
genus.Blautia.id.1992	rs2788271	1	219117743	G	T	-0.0575596	0.0133492	18276	7.16388e-06	0.00101637	18.5921
genus.Blautia.id.1992	rs113271346	14	78062644	T	C	0.0782682	0.0172116	17465	6.85386e-06	0.00118275	20.6788
genus.Blautia.id.1992	rs16892041	6	9298640	C	T	-0.0622605	0.0141804	18276	8.82028e-06	0.0010538	19.2774
genus.Butyricicoccus.id.2055	rs56221232	2	153453410	C	T	0.0828027	0.0167401	17133	7.6194e-07	0.00142617	24.4667
genus.Butyricicoccus.id.2055	rs2017189	4	7460153	T	G	-0.0506956	0.011024	17133	3.87256e-06	0.00123294	21.1476
genus.Butyricicoccus.id.2055	rs7322368	13	100213990	C	T	0.0815733	0.0183167	17134	5.5178e-06	0.00115636	19.8337
genus.Butyricicoccus.id.2055	rs75238760	18	22899113	A	T	0.0619423	0.0139942	17022	6.797e-06	0.00114979	19.592
genus.Butyricicoccus.id.2055	rs12585793	13	27018240	C	T	-0.262206	0.0564729	3135	5.79191e-06	0.00683388	21.5579
genus.Butyricicoccus.id.2055	rs62478070	7	157688150	G	T	0.224039	0.0494959	4007	5.9377e-06	0.00508968	20.4885
genus.Butyricicoccus.id.2055	rs4962426	10	126908208	T	G	0.0614216	0.0135979	16889	7.3849e-06	0.00120676	20.4032
genus.Butyricicoccus.id.2055	rs10084203	2	191304149	G	A	0.0549699	0.0123563	17135	8.58646e-06	0.00115383	19.7913
genus.Butyricicoccus.id.2055	rs12034718	1	67379595	G	A	0.0701199	0.0158213	16237	9.57686e-06	0.00120842	19.6424
genus.Butyricimonas.id.945	rs113054641	21	16550389	A	G	-0.144881	0.0274574	9949	1.73694e-07	0.00279125	27.8423
genus.Butyricimonas.id.945	rs62390301	5	159867647	C	T	-0.0872983	0.0174893	10634	7.41905e-07	0.00233796	24.9154
genus.Butyricimonas.id.945	rs7083431	10	72711156	C	A	0.0703539	0.0144439	10737	8.8546e-07	0.00220521	23.7252
genus.Butyricimonas.id.945	rs2642760	5	62119947	C	G	0.0713357	0.0145396	10634	8.5808e-07	0.00225899	24.0719
genus.Butyricimonas.id.945	rs782080	3	127468661	A	T	0.0653488	0.0137973	10733	2.23398e-06	0.00208611	22.4328
genus.Butyricimonas.id.945	rs1862649	16	22172866	A	G	0.113124	0.0248176	10123	4.76256e-06	0.00204868	20.7773
genus.Butyricimonas.id.945	rs12304031	12	129438771	A	G	-0.086278	0.0196846	10658	6.70067e-06	0.00179957	19.2108
genus.Butyricimonas.id.945	rs71428626	2	83093264	T	G	-0.133188	0.0289905	9776	4.80413e-06	0.00215482	21.1067
genus.Butyricimonas.id.945	rs78453362	3	78740009	G	A	-0.14948	0.0327073	8207	4.0581e-06	0.00253919	20.8871
genus.Butyricimonas.id.945	rs326049	5	997217	G	C	0.0759694	0.0167617	10557	8.1865e-06	0.00194239	20.5418
genus.Butyricimonas.id.945	rs62130338	19	49162501	A	G	-0.0732608	0.0158324	10557	3.8981e-06	0.00202447	21.4117
genus.Butyricimonas.id.945	rs9657374	8	4834406	T	C	0.0680719	0.0148172	10737	4.50359e-06	0.00196221	21.1058
genus.Butyricimonas.id.945	rs12458763	18	34091618	C	A	0.122037	0.0269587	10383	6.36646e-06	0.0019701	20.492
genus.Butyricimonas.id.945	rs2114713	15	80528373	T	G	0.062721	0.0138998	10734	6.87713e-06	0.00189368	20.3615
genus.Butyricimonas.id.945	rs270727	1	45082825	C	G	-0.0694173	0.0150795	10634	5.38157e-06	0.0019892	21.1913
genus.Butyricimonas.id.945	rs72814525	10	72443070	G	A	0.0664154	0.0149766	10736	8.24599e-06	0.00182874	19.6657
genus.Butyricimonas.id.945	rs11228830	11	56664962	G	A	0.135265	0.0298411	8974	6.55162e-06	0.00228485	20.5466
genus.Butyrivibrio.id.1993	rs72723662	14	76065563	T	C	0.224078	0.0449336	3073	7.86241e-07	0.00803292	24.8689
genus.Butyrivibrio.id.1993	rs7412979	1	235580646	G	C	0.186779	0.0389112	3480	1.70567e-06	0.00658124	23.0412
genus.Butyrivibrio.id.1993	rs7752361	6	111780705	G	A	-0.11923	0.0239975	3481	7.69113e-07	0.00704557	24.6855
genus.Butyrivibrio.id.1993	rs4537857	13	27292666	C	T	-0.12459	0.0260992	3482	1.80192e-06	0.00650575	22.7882
genus.Butyrivibrio.id.1993	rs11761679	7	150596929	C	T	0.154775	0.0321539	3482	2.20231e-06	0.00661415	23.1705
genus.Butyrivibrio.id.1993	rs16941336	17	20575697	T	C	0.127488	0.0267936	3482	1.53182e-06	0.00646365	22.6398
genus.Butyrivibrio.id.1993	rs77356209	18	10267733	C	T	0.216874	0.0483299	3379	6.6643e-06	0.0059275	20.1365
genus.Butyrivibrio.id.1993	rs74622183	14	34150977	G	A	-0.201027	0.0428204	3478	2.45748e-06	0.00630062	22.0398
genus.Butyrivibrio.id.1993	rs7763512	6	21960091	A	G	0.119846	0.0253367	3259	3.10655e-06	0.00682265	22.374
genus.Butyrivibrio.id.1993	rs142855850	10	22587900	G	A	0.205013	0.0457138	3234	6.85543e-06	0.00618449	20.1127
genus.Butyrivibrio.id.1993	rs9349693	6	53939724	G	A	0.117973	0.0259861	3482	5.54958e-06	0.0058876	20.6102
genus.Butyrivibrio.id.1993	rs486484	20	811507	G	A	-0.108349	0.0240008	3456	6.61084e-06	0.00586569	20.3796
genus.Butyrivibrio.id.1993	rs17163238	5	128976021	A	G	0.140987	0.0309117	3482	5.51196e-06	0.00594215	20.8023
genus.Butyrivibrio.id.1993	rs4928024	3	54288503	G	A	-0.17471	0.0389333	3481	8.18641e-06	0.00575484	20.137
genus.Butyrivibrio.id.1993	rs1007475	6	148403405	T	G	0.118065	0.0261271	3482	7.92312e-06	0.00583369	20.4204
genus.Butyrivibrio.id.1993	rs16934069	9	119693164	C	T	-0.133784	0.0299444	3482	8.8591e-06	0.00570317	19.9609
genus.CandidatusSoleaferrea.id.11350	rs4294381	1	224688107	C	T	0.112197	0.023186	6145	1.3685e-06	0.00379729	23.4157
genus.CandidatusSoleaferrea.id.11350	rs10090365	8	138638199	G	A	-0.0834413	0.0180989	6145	4.17309e-06	0.00344809	21.2549
genus.CandidatusSoleaferrea.id.11350	rs4678258	3	137945192	C	T	0.0986136	0.0215646	6101	5.53183e-06	0.003417	20.9117
genus.CandidatusSoleaferrea.id.11350	rs10108780	8	123882833	G	A	-0.092834	0.0199807	5999	3.64079e-06	0.00358674	21.5871
genus.CandidatusSoleaferrea.id.11350	rs386526	10	82879688	G	C	0.0818459	0.0180086	6144	8.33076e-06	0.0033517	20.6554
genus.CandidatusSoleaferrea.id.11350	rs36155147	7	352368	T	C	0.104966	0.0240995	5958	5.41138e-06	0.00317501	18.9706
genus.CandidatusSoleaferrea.id.11350	rs6881988	5	172758774	C	G	-0.0819131	0.018185	6140	9.22889e-06	0.00329472	20.2898
genus.CandidatusSoleaferrea.id.11350	rs11153159	6	109376647	C	G	-0.12805	0.0285446	6101	4.41523e-06	0.00328868	20.1238
genus.CandidatusSoleaferrea.id.11350	rs10809135	9	10611282	C	T	0.0834858	0.0182426	5999	5.47174e-06	0.00348018	20.9435
genus.CandidatusSoleaferrea.id.11350	rs9973954	2	19885907	G	A	0.0892075	0.0195401	6145	5.94796e-06	0.00338139	20.8424
genus.CandidatusSoleaferrea.id.11350	rs6489992	12	115352769	G	A	-0.0840437	0.0187031	6142	7.88786e-06	0.00327786	20.1923
genus.CandidatusSoleaferrea.id.11350	rs6494306	15	62394540	G	A	-0.0969304	0.0214221	6145	5.80051e-06	0.00332178	20.4737
genus.CandidatusSoleaferrea.id.11350	rs12500231	4	52935445	T	A	0.0813853	0.0182696	6145	7.67641e-06	0.00322	19.8443
genus.CandidatusSoleaferrea.id.11350	rs7400877	14	76403542	C	T	-0.0951085	0.0212799	6145	9.29448e-06	0.00324122	19.9756
genus.CandidatusSoleaferrea.id.11350	rs2193878	3	190349049	A	T	0.228255	0.0509241	3088	9.45546e-06	0.00646814	20.0906
genus.CandidatusSoleaferrea.id.11350	rs830149	19	47991441	G	C	0.184647	0.0397237	5065	9.58382e-06	0.00424937	21.6064
genus.Catenibacterium.id.2153	rs12404911	1	240118443	T	C	0.140717	0.0304142	3239	2.79891e-06	0.00656955	21.4063
genus.Catenibacterium.id.2153	rs77285108	4	122282768	A	G	-0.161826	0.0353447	3210	3.6268e-06	0.00649212	20.9628
genus.Catenibacterium.id.2153	rs73128290	7	57364320	G	A	0.129726	0.0284563	3239	4.29372e-06	0.00637937	20.7826
genus.Catenibacterium.id.2153	rs212393	6	159485742	A	G	-0.135254	0.0286209	3239	3.62489e-06	0.0068518	22.3323
genus.Catenibacterium.id.2153	rs7742829	6	105089665	T	C	0.11411	0.0251099	3239	5.60729e-06	0.00633948	20.6518
genus.ChristensenellaceaeR.7group.id.11283	rs999354	19	34076956	A	T	0.0580248	0.0117185	16324	7.00695e-07	0.00149988	24.5178
genus.ChristensenellaceaeR.7group.id.11283	rs78521377	10	126448374	T	C	0.124992	0.0274797	12605	5.60674e-06	0.0016389	20.689
genus.ChristensenellaceaeR.7group.id.11283	rs62467127	7	118096925	T	C	0.114108	0.0251983	12719	3.25362e-06	0.00160994	20.5066
genus.ChristensenellaceaeR.7group.id.11283	rs17081797	18	67555560	G	A	-0.0904325	0.0204253	16324	3.34031e-06	0.00119955	19.6025
genus.ChristensenellaceaeR.7group.id.11283	rs62132810	19	49279227	G	A	-0.0828853	0.0179623	15066	5.66711e-06	0.00141149	21.2928
genus.ChristensenellaceaeR.7group.id.11283	rs60954665	19	35883736	G	T	0.049815	0.0110787	16324	7.13177e-06	0.00123717	20.2181
genus.ChristensenellaceaeR.7group.id.11283	rs10461257	4	156131004	G	A	-0.0551969	0.0122069	15987	6.50746e-06	0.00127747	20.4464
genus.ChristensenellaceaeR.7group.id.11283	rs79150079	5	29352420	A	C	0.121547	0.0270977	11994	9.41804e-06	0.00167494	20.1196
genus.ChristensenellaceaeR.7group.id.11283	rs62190261	2	230943099	C	A	0.0958394	0.0214723	15274	8.74023e-06	0.00130278	19.922
genus.ChristensenellaceaeR.7group.id.11283	rs73952017	18	1779609	T	C	-0.0862164	0.0194354	15274	8.45769e-06	0.00128688	19.6786
genus.ChristensenellaceaeR.7group.id.11283	rs892686	9	83043376	G	A	0.0514099	0.011136	16325	3.96861e-06	0.00130398	21.3126
genus.Clostridiumsensustricto1.id.1873	rs12341505	9	136710881	A	G	0.0810718	0.0180121	14118	4.82174e-06	0.0014331	20.2586
genus.Clostridiumsensustricto1.id.1873	rs12490337	3	111482845	G	C	-0.0616879	0.0137581	14121	7.49465e-06	0.00142187	20.104
genus.Clostridiumsensustricto1.id.1873	rs2795528	10	43270264	A	G	-0.184315	0.0392204	6366	2.7204e-06	0.00345828	22.0849
genus.Clostridiumsensustricto1.id.1873	rs2817172	1	3041519	T	C	0.058139	0.0124492	13658	2.76655e-06	0.00159453	21.8097
genus.Clostridiumsensustricto1.id.1873	rs550843	6	165722832	C	T	-0.0783246	0.0169209	14102	2.05071e-06	0.00151729	21.4263
genus.Clostridiumsensustricto1.id.1873	rs115807074	5	84997131	G	A	-0.22736	0.0492575	4229	4.31688e-06	0.00501495	21.305
genus.Clostridiumsensustricto1.id.1873	rs116847295	12	43485015	T	C	0.110021	0.0246032	12910	4.58118e-06	0.00154683	19.9974
genus.Clostridiumsensustricto1.id.1873	rs11586026	1	83252771	T	A	0.110967	0.0250498	13095	8.84988e-06	0.00149654	19.6236
genus.Clostridiumsensustricto1.id.1873	rs11264403	1	155676492	A	G	-0.139062	0.0334454	7285	7.75544e-06	0.0023681	17.2878
genus.Collinsella.id.815	rs9541268	13	68610061	A	C	0.09597	0.0197312	12914	8.79419e-07	0.00182883	23.6572
genus.Collinsella.id.815	rs2671662	17	47529492	G	C	-0.0567751	0.011945	14334	2.2204e-06	0.00157381	22.5914
genus.Collinsella.id.815	rs73052258	2	195739311	A	G	0.0930178	0.0202658	14334	1.7158e-06	0.00146777	21.067
genus.Collinsella.id.815	rs2103510	21	29355467	A	G	0.0786551	0.0168217	14334	2.42474e-06	0.00152316	21.8633
genus.Collinsella.id.815	rs75672793	4	149818294	G	A	-0.108908	0.0240522	12601	6.13549e-06	0.00162469	20.5027
genus.Collinsella.id.815	rs10890671	11	107123199	C	T	-0.0537401	0.0118848	14334	6.52136e-06	0.00142457	20.4461
genus.Collinsella.id.815	rs12921100	16	77283458	T	A	0.0563759	0.0127019	14334	8.2257e-06	0.00137261	19.6992
genus.Collinsella.id.815	rs59414781	15	50026113	G	C	0.0668866	0.0149773	14334	9.14723e-06	0.00138963	19.944
genus.Collinsella.id.815	rs62448871	7	24465024	A	C	-0.0540309	0.0120324	14334	6.78253e-06	0.00140495	20.1641
genus.Collinsella.id.815	rs1496626	19	31760841	C	T	-0.0722307	0.01616	14334	6.78175e-06	0.00139202	19.9783
genus.Collinsella.id.815	rs149807560	19	56526640	A	C	-0.104264	0.0235841	13473	7.0987e-06	0.00144878	19.5448
genus.Collinsella.id.815	rs11597285	10	8589813	T	G	-0.0537947	0.0120548	14334	9.37615e-06	0.00138754	19.9138
genus.Coprobacter.id.949	rs305411	1	88233128	G	A	0.129218	0.0264518	6777	1.00906e-06	0.00350997	23.8638
genus.Coprobacter.id.949	rs3828477	3	46483717	T	G	-0.091218	0.019569	6798	2.88974e-06	0.003187	21.7281
genus.Coprobacter.id.949	rs55672356	4	34852443	A	T	-0.193354	0.0413815	4903	2.7369e-06	0.00443486	21.8321
genus.Coprobacter.id.949	rs143662916	11	103549974	T	C	0.253264	0.0540141	3083	3.07252e-06	0.0070852	21.9853
genus.Coprobacter.id.949	rs213863	6	97234939	T	C	-0.0887412	0.0188377	6798	2.34883e-06	0.0032548	22.1918
genus.Coprobacter.id.949	rs72821405	6	4714797	C	T	-0.147365	0.0319978	6177	4.7576e-06	0.00342313	21.2105
genus.Coprobacter.id.949	rs11532348	12	98289796	T	C	-0.103931	0.0226826	6364	5.71184e-06	0.00328909	20.9942
genus.Coprobacter.id.949	rs12996055	2	137223458	C	A	0.0921817	0.0209405	6570	8.07639e-06	0.00294173	19.3783
genus.Coprobacter.id.949	rs12684609	9	137784868	C	T	0.100827	0.0220366	6364	6.10177e-06	0.00327976	20.9345
genus.Coprobacter.id.949	rs5011652	15	91166608	C	G	0.0899597	0.020001	6783	5.5105e-06	0.00297445	20.2299
genus.Coprobacter.id.949	rs74919520	2	32242452	A	G	0.125703	0.0276296	6387	5.76326e-06	0.00323129	20.6987
genus.Coprobacter.id.949	rs28402691	4	96389240	C	T	0.110695	0.0251199	6387	9.55668e-06	0.0030321	19.4188
genus.Coprobacter.id.949	rs189356	20	57574851	A	G	0.0781125	0.0171916	6763	6.26291e-06	0.00304419	20.6446
genus.Coprobacter.id.949	rs76001613	4	3852385	G	C	0.21591	0.0493019	3385	9.12599e-06	0.0056372	19.1788
genus.Coprococcus1.id.11301	rs4277593	20	4319420	A	G	-0.0585649	0.0109914	16651	1.13969e-07	0.00170233	28.3904
genus.Coprococcus1.id.11301	rs56405618	4	174468316	G	A	-0.08963	0.0186508	16379	1.57195e-06	0.0014082	23.0946
genus.Coprococcus1.id.11301	rs74101919	1	95424321	C	T	-0.0718989	0.0144651	16732	1.03291e-06	0.00147456	24.7059
genus.Coprococcus1.id.11301	rs1010560	1	30400301	A	C	0.0580232	0.0122722	16723	1.95915e-06	0.00133512	22.3544
genus.Coprococcus1.id.11301	rs73031725	11	134622282	C	T	0.167591	0.0355224	7206	1.97917e-06	0.00308023	22.2586
genus.Coprococcus1.id.11301	rs1519491	2	22079770	C	T	0.0499197	0.0113558	16733	8.95283e-06	0.00115368	19.3246
genus.Coprococcus1.id.11301	rs1576241	6	72529277	G	A	-0.0510343	0.0109535	16729	3.32862e-06	0.00129611	21.7082
genus.Coprococcus1.id.11301	rs73167075	3	165693143	C	T	0.0573137	0.0127573	16733	8.56864e-06	0.00120491	20.1836
genus.Coprococcus1.id.11301	rs12794898	11	124554061	T	G	0.0903299	0.0197212	15186	4.91531e-06	0.00137978	20.9795
genus.Coprococcus1.id.11301	rs946513	10	15913820	T	C	0.205899	0.0460018	4310	8.61855e-06	0.0046288	20.0336
genus.Coprococcus1.id.11301	rs1762123	6	150288094	T	C	-0.0891532	0.0198554	16724	8.01468e-06	0.00120422	20.1612
genus.Coprococcus1.id.11301	rs7784490	7	132556835	G	C	-0.0518543	0.0113136	16733	4.55233e-06	0.00125401	21.0072
genus.Coprococcus1.id.11301	rs12886051	14	29898456	C	G	-0.0521782	0.0118051	16633	8.00779e-06	0.00117331	19.5363
genus.Coprococcus1.id.11301	rs2907920	19	2600717	G	A	0.0561173	0.0126824	16040	7.65327e-06	0.0012193	19.5791
genus.Coprococcus2.id.11302	rs59936925	20	49266770	T	A	0.117085	0.0233995	10931	9.37545e-07	0.0022857	25.0376
genus.Coprococcus2.id.11302	rs6677933	1	112139008	T	C	-0.0804405	0.0164216	11483	1.18501e-06	0.0020856	23.9948
genus.Coprococcus2.id.11302	rs1958519	14	86833255	A	T	0.0665288	0.0138558	11009	1.57692e-06	0.00209016	23.0545
genus.Coprococcus2.id.11302	rs72680320	4	131125786	C	T	-0.0649382	0.013919	11009	2.27115e-06	0.00197359	21.7663
genus.Coprococcus2.id.11302	rs2482516	9	25554068	T	C	0.0754415	0.0164619	11483	4.72333e-06	0.00182595	21.0021
genus.Coprococcus2.id.11302	rs35890118	10	129715759	G	A	-0.066536	0.0147661	11478	8.25962e-06	0.00176613	20.304
genus.Coprococcus2.id.11302	rs9426473	1	4210455	G	A	0.0727361	0.0161662	11486	6.30687e-06	0.00175966	20.2435
genus.Coprococcus2.id.11302	rs12634070	3	180544880	C	T	0.0736486	0.0164921	11457	9.95104e-06	0.0017379	19.9423
genus.Coprococcus2.id.11302	rs61823518	1	223688236	C	A	-0.0955381	0.0215724	10980	6.68258e-06	0.00178343	19.6135
genus.Coprococcus2.id.11302	rs10070053	5	34794789	G	A	0.0594312	0.0135375	11473	7.64883e-06	0.00167734	19.273
genus.Coprococcus3.id.11303	rs8100692	19	40032132	C	T	0.0577411	0.0113476	15829	4.16459e-07	0.00163325	25.8918
genus.Coprococcus3.id.11303	rs62481985	8	4128340	C	G	-0.0582385	0.0115052	15472	4.1756e-07	0.00165357	25.623
genus.Coprococcus3.id.11303	rs178271	22	21331556	C	T	0.145257	0.0294239	10794	7.81088e-07	0.00225316	24.371
genus.Coprococcus3.id.11303	rs13394391	2	240727657	T	C	-0.0709302	0.0150918	15834	2.20317e-06	0.00139328	22.0892
genus.Coprococcus3.id.11303	rs11080344	17	26104511	T	C	0.0516921	0.0113054	15835	4.78692e-06	0.00131868	20.9062
genus.Coprococcus3.id.11303	rs7521171	1	149998497	A	G	-0.0596434	0.0129279	15472	4.32242e-06	0.00137399	21.2849
genus.Coprococcus3.id.11303	rs11077359	17	76343961	C	T	-0.0645443	0.0148833	15378	9.63598e-06	0.00122164	18.8069
genus.Coprococcus3.id.11303	rs13247359	7	76357726	A	G	0.051211	0.0113031	15833	7.32611e-06	0.00129497	20.5273
genus.Coprococcus3.id.11303	rs4575475	14	99141751	A	G	0.0619514	0.0137787	15154	7.04284e-06	0.0013324	20.2155
genus.Coprococcus3.id.11303	rs10810043	9	13799809	G	A	0.0515518	0.0115923	15833	9.27424e-06	0.00124766	19.7764
genus.DefluviitaleaceaeUCG011.id.11287	rs112893842	9	8786663	C	T	0.11381	0.0232806	8183	1.44535e-06	0.00291274	23.8988
genus.DefluviitaleaceaeUCG011.id.11287	rs1582238	1	118723685	C	T	0.0805036	0.0167257	7983	1.56775e-06	0.00289432	23.1667
genus.DefluviitaleaceaeUCG011.id.11287	rs28696126	7	79734541	T	A	-0.106503	0.0238473	7811	6.62806e-06	0.00254766	19.9455
genus.DefluviitaleaceaeUCG011.id.11287	rs4344384	10	66407366	T	G	0.0715978	0.0156309	8180	4.83238e-06	0.002559	20.9812
genus.DefluviitaleaceaeUCG011.id.11287	rs4677103	3	72207794	G	A	0.0977912	0.0197263	7983	9.59557e-07	0.00306983	24.5758
genus.DefluviitaleaceaeUCG011.id.11287	rs55658617	21	41811003	C	T	0.174369	0.0362226	6663	2.15292e-06	0.00346682	23.1728
genus.DefluviitaleaceaeUCG011.id.11287	rs72731813	4	147414743	T	C	-0.147383	0.0293796	7767	4.33116e-07	0.0032304	25.1653
genus.DefluviitaleaceaeUCG011.id.11287	rs2892880	4	120741726	A	G	0.0817755	0.0181686	8182	6.82881e-06	0.00247044	20.2582
genus.DefluviitaleaceaeUCG011.id.11287	rs9608282	22	24804081	G	T	0.142939	0.0299793	7716	2.52045e-06	0.00293834	22.7332
genus.DefluviitaleaceaeUCG011.id.11287	rs9725395	1	85205632	G	A	-0.13834	0.029554	8011	3.51921e-06	0.00272832	21.9109
genus.Desulfovibrio.id.3173	rs11160353	14	97116904	A	T	-0.0691756	0.0147285	9234	2.70303e-06	0.00238372	22.0591
genus.Desulfovibrio.id.3173	rs2853179	8	105462047	T	C	0.0811971	0.0174234	8949	2.42439e-06	0.00242149	21.7177
genus.Desulfovibrio.id.3173	rs16863365	2	198089911	G	A	0.109402	0.0226964	8776	1.7945e-06	0.00264116	23.2349
genus.Desulfovibrio.id.3173	rs12031543	1	68664315	C	T	-0.127185	0.0281887	8855	6.54764e-06	0.00229421	20.3573
genus.Desulfovibrio.id.3173	rs13066142	3	67478973	A	G	0.119141	0.0250891	9241	3.78665e-06	0.00243482	22.5502
genus.Desulfovibrio.id.3173	rs2590913	13	64264446	A	G	0.154496	0.0339396	7225	6.65421e-06	0.00286059	20.7213
genus.Desulfovibrio.id.3173	rs2032031	10	130170270	G	A	-0.0654931	0.0148681	9241	9.14277e-06	0.00209577	19.4035
genus.Desulfovibrio.id.3173	rs72647089	8	57972916	G	T	-0.106594	0.0239337	8985	8.29763e-06	0.00220328	19.8358
genus.Desulfovibrio.id.3173	rs7729080	5	52653978	A	C	-0.070287	0.0157691	9241	9.95869e-06	0.00214574	19.8671
genus.Desulfovibrio.id.3173	rs4797774	18	13447995	A	G	0.212582	0.0470044	3476	5.64315e-06	0.00585323	20.4538
genus.Desulfovibrio.id.3173	rs6580353	5	139410687	C	T	0.0770979	0.0169735	9241	4.93857e-06	0.00222816	20.632
genus.Dialister.id.2183	rs11166701	8	138295725	A	G	-0.0655301	0.013186	11720	5.50746e-07	0.00210323	24.6976
genus.Dialister.id.2183	rs517089	11	10967286	A	T	0.076227	0.0170411	11988	5.13634e-06	0.00166657	20.0089
genus.Dialister.id.2183	rs4747450	10	23199653	A	C	0.0668509	0.0147685	11987	5.83729e-06	0.00170671	20.4899
genus.Dialister.id.2183	rs2314294	16	9336862	C	T	0.0865932	0.0193719	11339	8.07899e-06	0.00175938	19.9813
genus.Dialister.id.2183	rs4753063	11	92267129	A	G	-0.0596297	0.0130052	11989	4.85684e-06	0.00175074	21.0229
genus.Dialister.id.2183	rs2435610	7	150890034	C	A	0.0647131	0.0143314	11984	5.93269e-06	0.00169879	20.3895
genus.Dialister.id.2183	rs10938938	4	23294359	A	G	-0.0773514	0.0170915	11401	7.37063e-06	0.00179362	20.4822
genus.Dialister.id.2183	rs10138457	14	102458052	C	T	-0.113054	0.0261933	10968	7.88122e-06	0.00169592	18.6291
genus.Dialister.id.2183	rs11071887	15	32955095	C	T	0.0662403	0.0146315	11989	5.91407e-06	0.00170693	20.4959
genus.Dialister.id.2183	rs764177	3	45809449	A	C	-0.0601454	0.0135366	11988	9.60772e-06	0.00164436	19.7418
genus.Dialister.id.2183	rs76680460	9	25447080	A	G	-0.161296	0.0364332	7176	8.19213e-06	0.00272462	19.5999
genus.Dialister.id.2183	rs75416973	1	172809633	G	A	0.0727223	0.016451	11402	9.46091e-06	0.00171121	19.5412
genus.Dorea.id.1997	rs3005511	6	74605806	G	A	0.0516127	0.0112852	17610	5.28702e-06	0.0011865	20.9166
genus.Dorea.id.1997	rs13279148	8	127905865	A	G	0.0715309	0.0150878	17605	2.25283e-06	0.00127526	22.477
genus.Dorea.id.1997	rs62503162	8	15768657	G	A	-0.0974091	0.0194379	16210	7.46605e-07	0.00154703	25.1131
genus.Dorea.id.1997	rs12216169	6	116078810	A	T	0.0881722	0.0193683	16086	5.33123e-06	0.00128685	20.7243
genus.Dorea.id.1997	rs73729431	6	25078050	T	C	-0.13745	0.0299983	9596	3.1674e-06	0.00218348	20.9941
genus.Dorea.id.1997	rs4793307	17	70733523	T	C	0.0574165	0.0122472	17600	4.0069e-06	0.00124738	21.9787
genus.Dorea.id.1997	rs11150408	16	81803497	G	T	0.0488254	0.0109063	17215	7.05777e-06	0.00116298	20.0417
genus.Dorea.id.1997	rs345219	3	6826520	G	T	-0.0497368	0.0112621	17215	8.8006e-06	0.0011318	19.5038
genus.Dorea.id.1997	rs62583469	9	106815466	A	T	-0.0634136	0.0142227	16819	5.77508e-06	0.0011807	19.8793
genus.Dorea.id.1997	rs1899291	4	60992340	T	C	0.0697217	0.0150285	17609	4.56686e-06	0.00122093	21.5232
genus.Dorea.id.1997	rs3752849	11	8729057	A	G	0.163846	0.036608	5322	7.68057e-06	0.00375124	20.0318
genus.Dorea.id.1997	rs12537781	7	154978183	C	T	-0.055544	0.0125223	17608	9.15137e-06	0.00111625	19.6746
genus.Eggerthella.id.819	rs3851328	2	45453805	G	T	-0.107774	0.0236527	5147	4.17589e-06	0.00401916	20.762
genus.Eggerthella.id.819	rs2240838	7	38335954	G	A	0.0980582	0.0197653	5147	7.36205e-07	0.00476106	24.6128
genus.Eggerthella.id.819	rs2223081	21	29778032	A	G	0.102572	0.0221108	5147	3.88889e-06	0.00416533	21.5203
genus.Eggerthella.id.819	rs112205261	1	9136139	C	T	-0.188618	0.0403613	5036	3.34648e-06	0.00431958	21.8391
genus.Eggerthella.id.819	rs4985746	17	17098213	A	G	0.110522	0.0247653	4906	5.71461e-06	0.00404486	19.9165
genus.Eggerthella.id.819	rs1784446	11	102461599	A	G	0.0907728	0.0198096	5147	5.23136e-06	0.00406449	20.9972
genus.Eggerthella.id.819	rs76663501	20	55647869	T	C	0.175349	0.0378576	4814	4.82574e-06	0.00443858	21.4537
genus.Eggerthella.id.819	rs6430926	2	141337454	T	C	0.0879736	0.0197127	5147	8.37122e-06	0.00385609	19.9164
genus.Eggerthella.id.819	rs2877457	4	70483957	A	G	-0.093486	0.0210208	5083	9.02708e-06	0.00387758	19.7787
genus.Eggerthella.id.819	rs13070736	3	20807454	C	A	-0.121331	0.0272024	5147	7.61915e-06	0.00385184	19.8944
genus.Eggerthella.id.819	rs67490567	15	65691324	C	T	0.108495	0.0245457	5083	8.94216e-06	0.00383045	19.5374
genus.Eisenbergiella.id.11304	rs3812426	8	50822676	A	G	0.106447	0.0224159	5583	2.71687e-06	0.00402433	22.5505
genus.Eisenbergiella.id.11304	rs1508033	15	53375201	C	A	0.091546	0.0195787	5580	3.22889e-06	0.00390423	21.8632
genus.Eisenbergiella.id.11304	rs12278566	11	124764527	A	T	-0.121065	0.0251658	5582	1.65001e-06	0.0041303	23.1427
genus.Eisenbergiella.id.11304	rs2683098	15	36178565	T	C	0.107319	0.022515	5582	2.2375e-06	0.00405517	22.72
genus.Eisenbergiella.id.11304	rs11079158	17	53367641	C	T	0.100627	0.022546	5582	7.34849e-06	0.00355717	19.9199
genus.Eisenbergiella.id.11304	rs13258851	8	55330814	G	A	0.137001	0.0302124	5583	7.74648e-06	0.00367088	20.5626
genus.Eisenbergiella.id.11304	rs12710729	2	19973210	A	C	0.0893384	0.0199069	5583	9.8441e-06	0.00359577	20.1404
genus.Eisenbergiella.id.11304	rs12257723	10	109417101	C	A	-0.0952742	0.0211569	5582	8.85121e-06	0.00362107	20.279
genus.Eisenbergiella.id.11304	rs4462860	21	21610254	A	G	0.0939071	0.0201104	5460	4.16221e-06	0.00397914	21.8049
genus.Eisenbergiella.id.11304	rs11027642	11	24001840	T	C	0.129006	0.0284844	5583	4.91871e-06	0.00366182	20.5118
genus.Eisenbergiella.id.11304	rs11938607	4	189060431	C	T	0.0978125	0.0216636	5583	8.2182e-06	0.00363943	20.3859
genus.Eisenbergiella.id.11304	rs1553971	3	111419486	G	T	0.120965	0.0263054	5583	5.26837e-06	0.0037746	21.1459
genus.Enterorhabdus.id.820	rs11098863	4	127336602	A	T	-0.0966008	0.0162677	7524	3.05646e-09	0.004666	35.2622
genus.Enterorhabdus.id.820	rs7923280	10	20280612	T	A	0.0860019	0.0169148	7524	5.23856e-07	0.00342497	25.8512
genus.Enterorhabdus.id.820	rs114731706	2	19611953	G	T	0.182308	0.0382298	5956	2.17342e-06	0.0038049	22.7409
genus.Enterorhabdus.id.820	rs3017103	11	62174193	G	A	0.0980897	0.0208995	7524	2.94044e-06	0.00291994	22.0281
genus.Enterorhabdus.id.820	rs73331712	12	69515102	C	T	0.26199	0.055123	3109	4.84923e-06	0.00721796	22.5893
genus.Enterorhabdus.id.820	rs77655283	2	236439879	A	G	0.132988	0.0298306	7494	5.88042e-06	0.00264577	19.8747
genus.Enterorhabdus.id.820	rs9470637	6	37567189	T	A	-0.0755513	0.0166263	7524	5.69624e-06	0.00273759	20.6487
genus.Enterorhabdus.id.820	rs424715	19	35863028	C	T	0.0818743	0.0174855	7524	4.4088e-06	0.00290632	21.925
genus.Enterorhabdus.id.820	rs10098492	8	113109756	C	T	0.132323	0.0293688	7361	6.40572e-06	0.00275095	20.3001
genus.Enterorhabdus.id.820	rs2051957	7	89709883	T	C	0.0843291	0.0189864	7524	8.89859e-06	0.00261576	19.7274
genus.Erysipelatoclostridium.id.11381	rs7221249	17	10177708	G	A	0.0839861	0.0142741	9781	4.30951e-09	0.00352765	34.619
genus.Erysipelatoclostridium.id.11381	rs710230	1	42333631	C	T	0.143381	0.0281514	9016	6.3312e-07	0.00286959	25.9409
genus.Erysipelatoclostridium.id.11381	rs4697572	4	25446787	G	A	-0.0810636	0.0163308	9779	7.5935e-07	0.00251384	24.6397
genus.Erysipelatoclostridium.id.11381	rs58236560	11	121876913	T	G	-0.111157	0.0234426	9368	2.1612e-06	0.00239479	22.4834
genus.Erysipelatoclostridium.id.11381	rs622418	9	90586043	G	A	-0.0668051	0.0143224	9783	3.68156e-06	0.00221941	21.7563
genus.Erysipelatoclostridium.id.11381	rs17804233	5	77815056	C	T	-0.0662914	0.0144203	9783	4.58605e-06	0.00215598	21.1332
genus.Erysipelatoclostridium.id.11381	rs1434153	2	34595533	A	G	-0.0684526	0.0152443	9662	6.85295e-06	0.00208296	20.1634
genus.Erysipelatoclostridium.id.11381	rs340991	5	34892042	G	A	-0.0740482	0.0158891	9781	3.74942e-06	0.002216	21.7184
genus.Erysipelatoclostridium.id.11381	rs6474512	8	38780606	C	A	0.067015	0.0143201	9783	3.01546e-06	0.00223406	21.9003
genus.Erysipelatoclostridium.id.11381	rs9590927	13	46372065	A	G	-0.0646003	0.0143479	9782	6.39042e-06	0.00206848	20.2717
genus.Erysipelatoclostridium.id.11381	rs61806970	1	167818597	T	C	0.142548	0.0320688	8644	9.0941e-06	0.00228113	19.7586
genus.Erysipelatoclostridium.id.11381	rs45480394	19	55857777	G	T	-0.0687134	0.0151835	9604	7.66155e-06	0.00212839	20.4804
genus.Erysipelatoclostridium.id.11381	rs2901723	11	36871523	A	C	0.0641339	0.0144295	9662	8.79469e-06	0.00204085	19.7549
genus.Erysipelatoclostridium.id.11381	rs34528142	17	71411325	G	C	-0.0875551	0.0195556	9604	6.12704e-06	0.0020833	20.0456
genus.Erysipelatoclostridium.id.11381	rs16936671	10	36394609	T	C	-0.0968026	0.0217883	9488	6.04309e-06	0.00207655	19.7391
genus.Erysipelatoclostridium.id.11381	rs3804326	6	24292185	G	A	0.14147	0.0336352	7028	9.85273e-06	0.00251154	17.6905
genus.ErysipelotrichaceaeUCG003.id.11384	rs28568391	10	125628540	G	A	-0.0583911	0.0118741	14544	6.41953e-07	0.00166016	24.1822
genus.ErysipelotrichaceaeUCG003.id.11384	rs11994308	8	91660344	T	C	0.115417	0.0242503	13558	1.32563e-06	0.00166822	22.6522
genus.ErysipelotrichaceaeUCG003.id.11384	rs76502207	15	86522244	C	T	0.144844	0.0289929	10740	6.41121e-07	0.00231891	24.9584
genus.ErysipelotrichaceaeUCG003.id.11384	rs10164067	18	46614602	G	T	-0.10326	0.0212405	14427	1.13086e-06	0.00163572	23.6339
genus.ErysipelotrichaceaeUCG003.id.11384	rs8053479	16	4076830	G	A	-0.0838212	0.0186509	13813	5.83413e-06	0.00146032	20.198
genus.ErysipelotrichaceaeUCG003.id.11384	rs17798136	7	33684926	A	G	0.158818	0.0347674	7421	3.23598e-06	0.0028047	20.8666
genus.ErysipelotrichaceaeUCG003.id.11384	rs59104037	18	43034126	G	A	-0.0951263	0.0204742	14848	4.48256e-06	0.00145193	21.5867
genus.ErysipelotrichaceaeUCG003.id.11384	rs11666127	19	57828980	G	A	-0.0719187	0.0161371	13813	7.90414e-06	0.0014361	19.8626
genus.ErysipelotrichaceaeUCG003.id.11384	rs62403464	6	24220160	C	T	-0.0731743	0.0156516	14899	3.43738e-06	0.0014651	21.8576
genus.ErysipelotrichaceaeUCG003.id.11384	rs59068084	4	113256737	G	T	0.0564772	0.0120224	14544	3.11742e-06	0.00151525	22.0681
genus.ErysipelotrichaceaeUCG003.id.11384	rs73074432	7	20554814	T	C	0.072154	0.0164378	14217	9.9902e-06	0.00135363	19.2679
genus.ErysipelotrichaceaeUCG003.id.11384	rs4758231	11	7765096	T	G	-0.0551754	0.0122047	14890	6.54912e-06	0.0013709	20.438
genus.ErysipelotrichaceaeUCG003.id.11384	rs74988980	16	80167277	A	G	-0.133141	0.0348574	5944	8.64276e-06	0.00244928	14.5893
genus.ErysipelotrichaceaeUCG003.id.11384	rs75949021	2	175403951	C	T	-0.169667	0.0374238	6721	3.57507e-06	0.00304978	20.5541
genus.ErysipelotrichaceaeUCG003.id.11384	rs6875357	5	32345671	T	C	0.165673	0.0353831	7034	6.69637e-06	0.00310801	21.9237
genus.ErysipelotrichaceaeUCG003.id.11384	rs79396538	14	47935928	G	C	0.0848148	0.0191146	13750	8.63479e-06	0.00143004	19.6884
genus.ErysipelotrichaceaeUCG003.id.11384	rs12251396	10	873148	G	A	-0.0705399	0.0158766	14211	9.51839e-06	0.00138736	19.7404
genus.Escherichia.Shigella.id.3504	rs2267739	7	31136897	C	G	0.115505	0.0237628	11853	1.42478e-06	0.00198971	23.6271
genus.Escherichia.Shigella.id.3504	rs1154904	11	134774845	G	A	-0.0613376	0.0130644	12002	3.03751e-06	0.00183356	22.0431
genus.Escherichia.Shigella.id.3504	rs73208162	21	39324484	G	A	-0.119296	0.024839	11073	2.19391e-06	0.00207917	23.0665
genus.Escherichia.Shigella.id.3504	rs113513883	7	140678199	G	A	0.172283	0.038041	6280	5.27716e-06	0.00325645	20.5108
genus.Escherichia.Shigella.id.3504	rs7502686	17	14173290	C	G	-0.136384	0.0302576	9990	5.90386e-06	0.00202999	20.3168
genus.Escherichia.Shigella.id.3504	rs57024273	2	236515155	C	T	0.0626172	0.0139919	11853	9.70464e-06	0.00168713	20.028
genus.Escherichia.Shigella.id.3504	rs113127095	13	23253392	G	A	0.151009	0.0323434	8433	3.33349e-06	0.0025789	21.799
genus.Escherichia.Shigella.id.3504	rs117092367	10	69394914	T	A	0.117362	0.0264533	10304	9.65021e-06	0.00190697	19.6831
genus.Escherichia.Shigella.id.3504	rs112767262	16	3750623	C	T	0.0732963	0.0163589	11771	8.20636e-06	0.00170286	20.0751
genus.Escherichia.Shigella.id.3504	rs11706043	3	3173016	A	T	0.075657	0.0164155	12001	5.87272e-06	0.00176716	21.2417
genus.Escherichia.Shigella.id.3504	rs592299	9	136179347	C	T	-0.0592004	0.0129486	11995	4.76927e-06	0.00173987	20.9026
genus.Escherichia.Shigella.id.3504	rs4731451	7	128054100	A	G	-0.0609885	0.0135157	12001	7.4731e-06	0.00169409	20.3619
genus.Escherichia.Shigella.id.3504	rs35555519	16	77711641	G	C	0.101976	0.0222883	12002	4.92332e-06	0.00174142	20.9335
genus.Escherichia.Shigella.id.3504	rs118526	5	79863544	A	C	-0.0594401	0.013598	11853	7.99566e-06	0.00160973	19.1077
genus.Escherichia.Shigella.id.3504	rs2798105	1	48961903	G	A	-0.100851	0.0222045	11296	8.24501e-06	0.00182321	20.6289
genus.Faecalibacterium.id.2057	rs12320842	12	83502773	G	C	0.094833	0.0163962	17638	7.56951e-09	0.00189325	33.4527
genus.Faecalibacterium.id.2057	rs6910935	6	131587157	G	A	0.134864	0.0277032	12640	1.37848e-06	0.00187172	23.6991
genus.Faecalibacterium.id.2057	rs1271565	14	64044097	T	C	-0.0576251	0.0119649	17638	1.30169e-06	0.00131351	23.1955
genus.Faecalibacterium.id.2057	rs75499067	16	6099863	T	C	0.227585	0.0465522	4526	1.76448e-06	0.00525526	23.9004
genus.Faecalibacterium.id.2057	rs9536330	13	53567017	C	T	-0.048317	0.010797	18082	5.33258e-06	0.0011064	20.0259
genus.Faecalibacterium.id.2057	rs28376661	15	47404021	G	C	0.0504817	0.0109368	18087	3.66454e-06	0.00117668	21.3053
genus.Faecalibacterium.id.2057	rs10927394	1	245267339	T	G	-0.232262	0.0512364	3495	7.01885e-06	0.00584861	20.5494
genus.Faecalibacterium.id.2057	rs114946999	2	37125235	T	C	-0.0861565	0.01896	15673	5.69574e-06	0.00131592	20.6489
genus.Faecalibacterium.id.2057	rs79656633	1	111036827	C	T	0.145631	0.0323019	9080	8.13557e-06	0.00223403	20.3259
genus.Faecalibacterium.id.2057	rs61875484	10	128614990	G	C	0.0817953	0.018369	16718	9.18015e-06	0.00118478	19.8282
genus.Faecalibacterium.id.2057	rs12753492	1	14201546	C	A	0.0641305	0.0149933	17525	8.80273e-06	0.00104297	18.295
genus.Faecalibacterium.id.2057	rs2835874	21	39027901	C	T	-0.0866356	0.0196496	17567	7.54405e-06	0.0011055	19.4396
genus.Faecalibacterium.id.2057	rs11776390	8	38593645	C	T	-0.078354	0.017183	16718	6.39675e-06	0.00124237	20.7932
genus.FamilyXIIIAD3011group.id.11293	rs9852893	3	3556826	G	C	0.0657834	0.0129056	14184	3.87539e-07	0.0018287	25.9821
genus.FamilyXIIIAD3011group.id.11293	rs62200412	20	4618639	T	C	-0.0800851	0.0163834	13661	5.80219e-07	0.00174629	23.8943
genus.FamilyXIIIAD3011group.id.11293	rs16840310	1	240694163	G	A	-0.0608052	0.0122149	14201	6.75113e-07	0.00174215	24.78
genus.FamilyXIIIAD3011group.id.11293	rs72730932	1	192019835	A	C	-0.0899559	0.0177107	13102	6.88766e-07	0.00196546	25.7982
genus.FamilyXIIIAD3011group.id.11293	rs16940167	15	58683697	T	C	0.0732552	0.0159898	14201	3.90837e-06	0.00147602	20.9889
genus.FamilyXIIIAD3011group.id.11293	rs17156849	7	28603985	A	G	-0.112891	0.0245292	13352	4.19171e-06	0.00158409	21.1812
genus.FamilyXIIIAD3011group.id.11293	rs62029761	16	16006242	G	A	0.128753	0.0276002	9655	3.89083e-06	0.00224931	21.7616
genus.FamilyXIIIAD3011group.id.11293	rs11736617	4	38917830	A	G	-0.0759493	0.0172101	13778	9.02048e-06	0.00141171	19.4752
genus.FamilyXIIIAD3011group.id.11293	rs12812672	12	18127597	C	T	-0.096065	0.020828	13565	2.55807e-06	0.00156602	21.2733
genus.FamilyXIIIAD3011group.id.11293	rs9276029	6	32695336	G	A	-0.0811384	0.0185669	13566	8.92766e-06	0.00140597	19.0975
genus.FamilyXIIIAD3011group.id.11293	rs12911842	15	40047706	T	A	-0.0811976	0.0183335	14125	6.90824e-06	0.00138696	19.6153
genus.FamilyXIIIAD3011group.id.11293	rs149302	5	14159925	C	T	-0.0645635	0.0143225	14192	7.4818e-06	0.00142999	20.3206
genus.FamilyXIIIAD3011group.id.11293	rs9837139	3	29811865	G	A	0.10752	0.0240482	13527	8.70808e-06	0.00147583	19.9901
genus.FamilyXIIIAD3011group.id.11293	rs739451	9	136678954	T	C	0.0649589	0.0147534	14197	7.8781e-06	0.00136384	19.3862
genus.FamilyXIIIAD3011group.id.11293	rs11126423	2	74195551	T	C	0.0904399	0.0196301	13735	5.91249e-06	0.00154325	21.2263
genus.FamilyXIIIUCG001.id.11294	rs1426266	3	188224096	C	T	-0.0665521	0.0137151	12751	1.24935e-06	0.00184353	23.5466
genus.FamilyXIIIUCG001.id.11294	rs12049454	1	85228325	C	T	-0.0647298	0.0134065	12748	1.17378e-06	0.00182561	23.3118
genus.FamilyXIIIUCG001.id.11294	rs3842897	1	183503664	A	G	-0.112639	0.0242751	12407	5.19705e-06	0.00173264	21.5307
genus.FamilyXIIIUCG001.id.11294	rs116979587	15	25151194	A	T	-0.121679	0.0260821	11989	3.04638e-06	0.00181238	21.7644
genus.FamilyXIIIUCG001.id.11294	rs62414802	6	76598635	T	C	-0.0611904	0.013457	12750	4.29181e-06	0.00161929	20.6762
genus.FamilyXIIIUCG001.id.11294	rs2276529	21	45153079	G	C	-0.0759406	0.0165099	12748	5.35677e-06	0.00165716	21.1572
genus.FamilyXIIIUCG001.id.11294	rs112362903	17	33761027	G	A	-0.149047	0.0333271	8579	7.8777e-06	0.0023265	20.001
genus.FamilyXIIIUCG001.id.11294	rs8076666	17	78223817	G	A	0.088655	0.0198094	12265	8.0183e-06	0.00163064	20.0292
genus.FamilyXIIIUCG001.id.11294	rs7119679	11	94681786	A	G	-0.0809085	0.0174782	12445	3.52494e-06	0.00171918	21.4286
genus.FamilyXIIIUCG001.id.11294	rs76463770	3	45479090	G	A	0.19313	0.0419866	5651	3.77476e-06	0.00373148	21.1581
genus.Flavonifractor.id.2059	rs12030302	1	77887835	G	A	-0.0692276	0.0137467	10805	5.6084e-07	0.00234207	25.3607
genus.Flavonifractor.id.2059	rs806808	10	32381186	C	T	0.0667272	0.0136557	10801	1.17972e-06	0.00220614	23.8767
genus.Flavonifractor.id.2059	rs34066017	11	44849689	G	A	0.0764294	0.0159789	10705	1.52086e-06	0.00213301	22.8784
genus.Flavonifractor.id.2059	rs11811696	1	237351354	C	T	-0.116063	0.0241012	10221	2.07346e-06	0.00226421	23.1904
genus.Flavonifractor.id.2059	rs11642826	16	6696929	C	G	0.14686	0.0325191	8151	6.64895e-06	0.00249657	20.3954
genus.Flavonifractor.id.2059	rs114873521	5	168218403	T	C	-0.130067	0.0294087	9156	7.12522e-06	0.00213227	19.5605
genus.Flavonifractor.id.2059	rs6761463	2	50201547	C	G	-0.083392	0.0184596	10805	8.10902e-06	0.00188555	20.4081
genus.Flavonifractor.id.2059	rs12038887	1	102287083	G	C	0.0942719	0.0211646	10583	9.37203e-06	0.00187156	19.8401
genus.Fusicatenibacter.id.11305	rs60254196	7	148856720	G	A	-0.0492427	0.0109365	16978	5.46739e-06	0.00119282	20.2735
genus.Fusicatenibacter.id.11305	rs4378146	1	24927625	C	A	-0.0616691	0.0125259	17384	7.20451e-07	0.00139256	24.2392
genus.Fusicatenibacter.id.11305	rs62353480	5	29595000	G	A	-0.0701397	0.0145589	16119	1.56768e-06	0.00143801	23.2098
genus.Fusicatenibacter.id.11305	rs704418	3	64252803	C	T	0.0739124	0.0151073	16626	7.77428e-07	0.00143781	23.9366
genus.Fusicatenibacter.id.11305	rs2132128	8	15360718	A	G	-0.0771914	0.0160344	17370	1.07686e-06	0.0013326	23.1755
genus.Fusicatenibacter.id.11305	rs206581	18	10370596	G	A	-0.0568339	0.0127894	17384	8.95756e-06	0.00113481	19.7476
genus.Fusicatenibacter.id.11305	rs62187631	2	226649570	C	T	-0.0710571	0.015924	16522	4.54526e-06	0.00120386	19.9118
genus.Fusicatenibacter.id.11305	rs2025938	10	112177119	A	G	-0.0967298	0.0205426	15626	2.98832e-06	0.00141711	22.1723
genus.Fusicatenibacter.id.11305	rs3303	10	120447429	C	T	-0.0953657	0.020407	16877	3.93891e-06	0.00129247	21.8387
genus.Fusicatenibacter.id.11305	rs2039204	9	130371107	A	T	-0.0497415	0.0107941	17383	3.94178e-06	0.00122027	21.2354
genus.Fusicatenibacter.id.11305	rs8028026	15	88353215	G	A	-0.0792146	0.0180505	16522	8.0633e-06	0.00116444	19.259
genus.Fusicatenibacter.id.11305	rs1864685	17	70721782	C	A	-0.0494799	0.0108105	17374	4.96161e-06	0.00120446	20.9492
genus.Fusicatenibacter.id.11305	rs792108	2	5532793	C	T	-0.0508345	0.0113843	16978	8.49535e-06	0.00117316	19.939
genus.Fusicatenibacter.id.11305	rs9905659	17	70697344	A	G	-0.061617	0.0136576	17384	7.30993e-06	0.00116962	20.3542
genus.Fusicatenibacter.id.11305	rs8063430	16	73821805	C	T	-0.104026	0.022217	15552	4.9289e-06	0.00140791	21.9239
genus.Fusicatenibacter.id.11305	rs6515626	20	25257001	A	G	0.141575	0.0313559	7796	7.28654e-06	0.0026088	20.3862
genus.Fusicatenibacter.id.11305	rs10439674	21	42681392	G	A	-0.0572129	0.0130007	17381	7.68485e-06	0.00111313	19.3667
genus.Fusicatenibacter.id.11305	rs167879	20	55937366	T	C	-0.0659543	0.0148763	16542	5.86893e-06	0.00118699	19.6562
genus.Fusicatenibacter.id.11305	rs73103914	12	58658311	G	A	-0.0597324	0.0134458	17384	8.29563e-06	0.00113411	19.7355
genus.Gordonibacter.id.821	rs76287110	3	187450354	T	A	-0.242965	0.0466177	3483	1.67486e-07	0.00774293	27.1634
genus.Gordonibacter.id.821	rs7294633	12	29024534	T	C	0.12867	0.0249946	3723	3.43763e-07	0.00707163	26.5009
genus.Gordonibacter.id.821	rs7220558	17	10148653	T	A	0.116884	0.0234834	3723	6.70634e-07	0.00661377	24.7737
genus.Gordonibacter.id.821	rs71545975	7	47144505	G	A	-0.153972	0.0338918	3556	7.03944e-06	0.00577382	20.6393
genus.Gordonibacter.id.821	rs35042269	4	8142607	A	C	-0.180293	0.0403296	3595	8.10852e-06	0.00553148	19.9852
genus.Gordonibacter.id.821	rs72714787	4	136768501	A	C	0.181405	0.0377102	3723	1.42889e-06	0.00618057	23.1409
genus.Gordonibacter.id.821	rs322296	7	136937189	A	G	0.17869	0.037722	3595	4.02422e-06	0.00620653	22.4393
genus.Gordonibacter.id.821	rs72939513	1	83136096	G	A	-0.21399	0.0490592	3435	7.98199e-06	0.00551151	19.0259
genus.Gordonibacter.id.821	rs3765837	1	210628449	G	T	-0.190729	0.0433608	3556	7.16906e-06	0.00541453	19.348
genus.Gordonibacter.id.821	rs13412653	2	30158494	C	A	0.107597	0.0239228	3723	8.61141e-06	0.00540713	20.2293
genus.Gordonibacter.id.821	rs117347059	7	129433205	C	G	-0.128261	0.0285123	3684	9.16713e-06	0.0054659	20.2361
genus.Gordonibacter.id.821	rs16955299	17	52957210	A	G	-0.196423	0.0433538	3572	6.37019e-06	0.00571705	20.5272
genus.Gordonibacter.id.821	rs4596722	9	88787144	G	A	0.102908	0.0231571	3723	9.0568e-06	0.00527927	19.7484
genus.Gordonibacter.id.821	rs768830	7	18970607	A	G	0.149852	0.0333315	3723	7.75583e-06	0.00540265	20.2124
genus.Gordonibacter.id.821	rs61934597	12	131024079	T	C	-0.172495	0.0388567	3684	8.36672e-06	0.00532374	19.7069
genus.Haemophilus.id.3698	rs10840326	11	9951672	G	C	-0.0677384	0.0151463	8888	7.36533e-06	0.00224583	20.0013
genus.Haemophilus.id.3698	rs111582866	16	48742489	A	G	-0.124265	0.026016	8370	1.27347e-06	0.00271903	22.8149
genus.Haemophilus.id.3698	rs12191680	6	129224488	G	C	0.106544	0.0200323	9115	1.46913e-07	0.0030945	28.2877
genus.Haemophilus.id.3698	rs4822728	22	26891808	C	T	0.0705861	0.0151388	9119	3.47849e-06	0.00237887	21.7399
genus.Haemophilus.id.3698	rs76022354	10	94306385	T	C	0.244638	0.0505504	3618	1.83031e-06	0.00643523	23.4205
genus.Haemophilus.id.3698	rs9574096	13	36104947	T	A	-0.0736375	0.0155227	9118	2.1802e-06	0.00246256	22.5041
genus.Haemophilus.id.3698	rs35509	12	115493337	A	G	0.128249	0.0268779	8430	2.00952e-06	0.00269414	22.7676
genus.Haemophilus.id.3698	rs9328464	6	8350917	C	T	0.0723095	0.0148799	9119	1.42269e-06	0.00258352	23.615
genus.Haemophilus.id.3698	rs12876183	13	85114550	A	T	0.0749201	0.016711	9110	9.6249e-06	0.00220198	20.0999
genus.Haemophilus.id.3698	rs10781340	9	78752170	A	G	0.0948915	0.0203221	9037	4.32266e-06	0.00240737	21.8031
genus.Haemophilus.id.3698	rs56310940	7	24360361	C	G	-0.108393	0.0247052	9119	7.23232e-06	0.00210698	19.2499
genus.Haemophilus.id.3698	rs78909003	9	105650242	C	T	-0.246256	0.0503924	3559	1.66745e-06	0.00666888	23.8805
genus.Haemophilus.id.3698	rs9382510	6	55448491	T	C	-0.093521	0.0172649	9117	7.12051e-08	0.00320878	29.3422
genus.Haemophilus.id.3698	rs9895850	17	64535013	C	T	-0.192957	0.0416755	4592	2.1406e-06	0.0046486	21.4367
genus.Holdemanella.id.11393	rs761624	6	163603171	G	C	0.0959801	0.0179537	7706	1.37775e-07	0.00369597	28.5794
genus.Holdemanella.id.11393	rs607782	6	4148609	C	T	-0.0854214	0.0172515	7456	7.19447e-07	0.00327841	24.5177
genus.Holdemanella.id.11393	rs75764681	10	4494630	C	T	-0.283103	0.0598999	3003	1.94273e-06	0.00738838	22.3376
genus.Holdemanella.id.11393	rs73011279	19	15020095	C	T	-0.0961669	0.0199336	7456	1.36046e-06	0.00311268	23.2744
genus.Holdemanella.id.11393	rs4541991	9	105004835	C	T	-0.0927334	0.0194435	7657	2.10094e-06	0.00296272	22.747
genus.Holdemanella.id.11393	rs1830029	7	14728950	G	C	-0.0954096	0.021093	7456	5.34728e-06	0.00273732	20.46
genus.Holdemanella.id.11393	rs12513188	4	71000791	A	G	0.0903906	0.0195276	7700	4.6548e-06	0.00277564	21.4263
genus.Holdemanella.id.11393	rs12415649	10	125021315	C	G	0.0839384	0.0190567	7662	7.87995e-06	0.00252638	19.4011
genus.Holdemanella.id.11393	rs1926302	1	65153340	A	G	-0.107972	0.0231421	7702	7.50141e-06	0.00281903	21.7679
genus.Holdemanella.id.11393	rs17586763	13	50932063	C	T	-0.227285	0.0510135	3817	7.71949e-06	0.00517633	19.8504
genus.Holdemanella.id.11393	rs8113760	19	43851935	A	G	0.078999	0.01734	7456	4.62395e-06	0.00277681	20.7559
genus.Holdemanella.id.11393	rs34187114	8	138623633	A	C	-0.104505	0.022601	7704	5.13495e-06	0.00276831	21.3807
genus.Holdemanella.id.11393	rs35228298	3	85392882	A	G	0.0934832	0.0202886	7456	7.29849e-06	0.00284014	21.2307
genus.Holdemanella.id.11393	rs62113381	19	7668225	C	T	-0.105447	0.0232029	7310	5.53879e-06	0.00281813	20.6531
genus.Holdemania.id.2157	rs1867876	11	18768068	C	T	0.0842919	0.0162192	9109	2.7388e-07	0.002957	27.0093
genus.Holdemania.id.2157	rs9500080	6	105737322	T	C	0.0926764	0.0178886	9106	4.08515e-07	0.00293951	26.8402
genus.Holdemania.id.2157	rs6133067	20	3839754	C	T	0.0910829	0.0178561	8863	5.16929e-07	0.00292782	26.0196
genus.Holdemania.id.2157	rs150096134	12	39589195	A	T	0.162139	0.0332089	6906	2.37767e-06	0.00344087	23.8378
genus.Holdemania.id.2157	rs41438744	14	102553414	G	C	-0.12487	0.0270129	8839	2.44434e-06	0.00241225	21.3686
genus.Holdemania.id.2157	rs77293403	5	77388406	G	A	0.164556	0.0341775	7585	1.77466e-06	0.00304778	23.182
genus.Holdemania.id.2157	rs80149660	10	129908282	T	C	-0.232987	0.0519183	3283	6.04217e-06	0.00610042	20.1383
genus.Holdemania.id.2157	rs116500994	13	81685543	T	G	-0.13755	0.0293386	8432	2.34479e-06	0.00260068	21.9809
genus.Holdemania.id.2157	rs55888180	17	76443497	G	C	0.128671	0.0282795	8464	5.89194e-06	0.00244053	20.7023
genus.Holdemania.id.2157	rs4146507	5	106209093	T	C	0.079488	0.0177002	9108	7.22973e-06	0.00220982	20.1672
genus.Holdemania.id.2157	rs111745969	15	93110222	G	A	0.120677	0.0265781	8233	3.70776e-06	0.0024984	20.6158
genus.Holdemania.id.2157	rs113593397	8	123973840	G	A	-0.128935	0.0282526	8296	9.35728e-06	0.00250478	20.8268
genus.Holdemania.id.2157	rs10885477	10	115332413	C	T	-0.135137	0.0301894	8690	8.59833e-06	0.002301	20.0372
genus.Holdemania.id.2157	rs9529719	13	70856516	C	T	0.074038	0.0160494	9107	5.96669e-06	0.00233182	21.2809
genus.Holdemania.id.2157	rs967319	3	60615680	C	T	0.0788638	0.0176744	9108	8.38155e-06	0.00218168	19.9098
genus.Holdemania.id.2157	rs12701617	7	38292857	G	A	-0.0660617	0.0149427	9106	9.51844e-06	0.0021423	19.5453
genus.Holdemania.id.2157	rs73139538	7	63323145	A	G	-0.148594	0.0327469	8095	7.77178e-06	0.00253774	20.5901
genus.Holdemania.id.2157	rs11080063	17	26789271	A	G	-0.0665238	0.0149837	9103	6.66887e-06	0.00216115	19.7113
genus.Howardella.id.2000	rs901099	11	77901287	G	T	-0.12718	0.0250924	3647	6.52858e-07	0.00699851	25.6894
genus.Howardella.id.2000	rs1484873	18	43206985	G	A	-0.227831	0.046335	3608	2.55918e-06	0.00666008	24.1773
genus.Howardella.id.2000	rs17167098	7	133154356	A	G	-0.169366	0.0352068	3586	1.12323e-06	0.00641556	23.1419
genus.Howardella.id.2000	rs609430	4	169178315	G	T	-0.112045	0.0239328	3798	3.34484e-06	0.00574083	21.918
genus.Howardella.id.2000	rs36081916	7	93527414	C	T	-0.18123	0.0402987	3216	4.7004e-06	0.00625326	20.2244
genus.Howardella.id.2000	rs12452946	17	17253288	G	A	-0.105833	0.0228941	3800	3.80393e-06	0.00559506	21.3696
genus.Howardella.id.2000	rs61771805	1	72972799	T	A	-0.136779	0.0296811	3612	4.0274e-06	0.0058482	21.2362
genus.Howardella.id.2000	rs672217	18	60125134	A	G	0.164146	0.0349993	3611	3.52468e-06	0.0060578	21.9959
genus.Howardella.id.2000	rs3791893	2	218819396	G	A	0.147035	0.034023	3795	9.49716e-06	0.00489984	18.6766
genus.Howardella.id.2000	rs10048062	15	98476920	T	C	-0.147352	0.0336531	3800	8.58873e-06	0.00502251	19.1718
genus.Howardella.id.2000	rs2154047	14	95452797	A	C	-0.192557	0.0420093	3623	9.97042e-06	0.00576881	21.0101
genus.Hungatella.id.11306	rs13128780	4	166058998	C	T	-0.149725	0.0312777	3999	1.74998e-06	0.00570036	22.915
genus.Hungatella.id.11306	rs72759041	15	89577376	T	G	-0.126025	0.0282242	3910	3.86095e-06	0.0050758	19.9374
genus.Hungatella.id.11306	rs10044993	5	58424440	A	C	0.139547	0.0316748	4209	8.06668e-06	0.00459243	19.4095
genus.Hungatella.id.11306	rs13249325	8	14853525	G	T	-0.100023	0.0225883	4209	9.69162e-06	0.00463912	19.6078
genus.Hungatella.id.11306	rs17092615	14	95973619	A	G	0.152235	0.0337867	4009	7.37677e-06	0.00504105	20.3018
genus.Intestinibacter.id.11345	rs10805326	4	14324623	A	G	0.0775151	0.0139665	12303	3.54544e-08	0.00249788	30.8034
genus.Intestinibacter.id.11345	rs4327025	15	92446683	A	G	-0.0810346	0.0154397	12303	1.64326e-07	0.00223436	27.5464
genus.Intestinibacter.id.11345	rs478972	11	125663184	C	T	-0.142681	0.0297116	10333	1.81991e-06	0.00222725	23.0611
genus.Intestinibacter.id.11345	rs6875660	5	159686256	T	C	0.0890455	0.0193905	12293	3.05781e-06	0.00171283	21.0885
genus.Intestinibacter.id.11345	rs16938435	9	21502923	C	T	-0.112189	0.0235439	12303	1.80097e-06	0.00184246	22.706
genus.Intestinibacter.id.11345	rs6062862	20	61325223	G	A	0.0924508	0.0204658	12189	6.67984e-06	0.00167163	20.4063
genus.Intestinibacter.id.11345	rs118030283	16	5993076	A	G	-0.151829	0.0324471	8830	2.67439e-06	0.00247411	21.8956
genus.Intestinibacter.id.11345	rs11109097	12	97928437	T	C	0.0624272	0.0138539	11886	5.49484e-06	0.00170568	20.305
genus.Intestinibacter.id.11345	rs9348442	6	10303945	T	C	0.099082	0.0221625	12303	6.25936e-06	0.0016222	19.9871
genus.Intestinibacter.id.11345	rs447950	5	148846426	G	A	0.0628342	0.0136652	12303	5.63911e-06	0.00171582	21.1426
genus.Intestinibacter.id.11345	rs62430350	6	170918194	C	T	0.151096	0.0351476	7650	6.84229e-06	0.00241055	18.4805
genus.Intestinibacter.id.11345	rs2702387	4	179361262	G	A	0.0608559	0.0132145	12291	4.25994e-06	0.0017228	21.2081
genus.Intestinibacter.id.11345	rs68093214	3	70657785	T	C	0.0662258	0.0149877	11886	9.25769e-06	0.00164024	19.5246
genus.Intestinibacter.id.11345	rs2098844	11	127703160	T	C	-0.0575295	0.0128416	12291	6.78879e-06	0.0016305	20.0699
genus.Intestinibacter.id.11345	rs893394	2	20054971	A	G	0.0583322	0.0130729	11886	7.85038e-06	0.00167255	19.9099
genus.Intestinimonas.id.2062	rs11258178	10	13124513	G	A	0.0660742	0.0134139	11766	6.98195e-07	0.00205828	24.2636
genus.Intestinimonas.id.2062	rs12226153	11	94364293	G	A	-0.151142	0.0306922	9023	5.12171e-07	0.00268099	24.2502
genus.Intestinimonas.id.2062	rs4784055	16	58818770	C	T	-0.175324	0.038599	3193	8.71812e-07	0.00642398	20.6315
genus.Intestinimonas.id.2062	rs716604	2	6514088	G	A	0.0818068	0.0165992	12090	8.5663e-07	0.00200529	24.2886
genus.Intestinimonas.id.2062	rs2930225	16	85327902	T	G	0.0729524	0.0152948	12003	1.34622e-06	0.00189212	22.7504
genus.Intestinimonas.id.2062	rs62240188	3	10611142	A	G	0.130074	0.0267179	10252	2.20308e-06	0.002307	23.7014
genus.Intestinimonas.id.2062	rs2731794	5	17209391	T	C	0.120632	0.0257529	11079	1.91744e-06	0.00197693	21.9418
genus.Intestinimonas.id.2062	rs7170984	15	93819735	C	T	-0.0658116	0.0140767	12090	2.98356e-06	0.00180494	21.8575
genus.Intestinimonas.id.2062	rs10262702	7	66890843	C	T	0.0918017	0.0194885	11766	2.06073e-06	0.00188266	22.1894
genus.Intestinimonas.id.2062	rs12566247	1	43767569	A	T	0.0637084	0.0135355	12076	2.19054e-06	0.00183145	22.1535
genus.Intestinimonas.id.2062	rs1859797	7	22007303	A	G	0.060368	0.0131793	11766	4.12235e-06	0.00178034	20.9812
genus.Intestinimonas.id.2062	rs17067892	8	3763540	T	C	0.107194	0.0250013	11544	6.37926e-06	0.00159016	18.3828
genus.Intestinimonas.id.2062	rs72982915	2	140898088	T	C	0.183158	0.0402743	5591	4.91157e-06	0.00368687	20.6822
genus.Intestinimonas.id.2062	rs994794	4	114608814	C	G	-0.141905	0.0315074	9250	7.30503e-06	0.00218862	20.2848
genus.Intestinimonas.id.2062	rs4113676	20	6218922	C	A	-0.218507	0.0490152	3170	7.41635e-06	0.00623402	19.8733
genus.Intestinimonas.id.2062	rs9823439	3	17187502	C	T	-0.0581947	0.0131455	11766	9.85876e-06	0.00166317	19.5982
genus.Intestinimonas.id.2062	rs62427239	6	155737906	A	C	0.162658	0.0367647	6385	9.40505e-06	0.00305728	19.5744
genus.Intestinimonas.id.2062	rs2276760	3	150620956	G	A	-0.0685234	0.0152546	12081	7.84062e-06	0.00166771	20.178
genus.Intestinimonas.id.2062	rs6934519	6	67200802	T	C	0.0692373	0.0151154	12089	8.56956e-06	0.00173289	20.9818
genus.Intestinimonas.id.2062	rs1000888	13	23343542	G	C	-0.0585038	0.013219	12090	9.71299e-06	0.00161775	19.5871
genus.Lachnoclostridium.id.11308	rs6112314	20	19300846	C	A	-0.0561715	0.0108174	17842	2.43212e-07	0.00150915	26.964
genus.Lachnoclostridium.id.11308	rs62285313	3	177470032	G	A	0.0864203	0.0181565	16991	1.58331e-06	0.00133174	22.6551
genus.Lachnoclostridium.id.11308	rs78068103	17	13816159	G	A	0.0886199	0.0194248	17477	3.66519e-06	0.00118964	20.8137
genus.Lachnoclostridium.id.11308	rs615997	3	23037786	C	T	0.0511752	0.0106491	17911	2.02677e-06	0.00128785	23.0939
genus.Lachnoclostridium.id.11308	rs61915992	12	28169306	T	A	0.0803876	0.0172209	16773	2.6727e-06	0.00129761	21.7905
genus.Lachnoclostridium.id.11308	rs789029	18	1053252	T	C	-0.0641288	0.0137974	17922	3.75328e-06	0.00120407	21.6029
genus.Lachnoclostridium.id.11308	rs12566975	1	185091351	C	T	-0.0468097	0.0105787	17921	9.57204e-06	0.00109149	19.5798
genus.Lachnoclostridium.id.11308	rs4738679	8	59370320	A	G	-0.0520267	0.011404	17921	4.41754e-06	0.00116016	20.813
genus.Lachnoclostridium.id.11308	rs1031599	3	66725825	T	G	-0.078627	0.0175644	17398	6.31376e-06	0.0011506	20.039
genus.Lachnoclostridium.id.11308	rs72829893	17	46694541	T	G	0.117472	0.0268103	12404	5.57766e-06	0.00154563	19.1985
genus.Lachnoclostridium.id.11308	rs3821998	4	38694566	A	C	-0.0864066	0.0192519	17920	6.72052e-06	0.00112297	20.1439
genus.Lachnoclostridium.id.11308	rs2385421	18	19743455	G	A	0.0746186	0.0180734	17903	7.13717e-06	0.000951312	17.0457
genus.Lachnoclostridium.id.11308	rs1528479	2	167244051	A	G	-0.0497798	0.0111919	17477	9.63976e-06	0.00113081	19.7832
genus.Lachnoclostridium.id.11308	rs1997204	12	102046595	C	T	-0.108075	0.0242022	14138	5.97081e-06	0.00140864	19.9406
genus.Lachnoclostridium.id.11308	rs62028349	16	27217620	C	G	0.0469989	0.0105971	17922	9.17043e-06	0.00109645	19.6699
genus.Lachnospira.id.2004	rs13157098	5	176802250	G	A	-0.0768058	0.0155312	15947	5.99315e-07	0.0015314	24.4556
genus.Lachnospira.id.2004	rs4923324	11	25962890	A	G	-0.0617321	0.0133387	16490	2.43593e-06	0.00129738	21.4189
genus.Lachnospira.id.2004	rs56791201	2	57701660	C	T	0.051823	0.0110697	16486	2.92823e-06	0.00132781	21.9167
genus.Lachnospira.id.2004	rs2326833	6	6893668	G	C	-0.078495	0.017109	15632	4.59648e-06	0.0013449	21.0491
genus.Lachnospira.id.2004	rs4686798	3	186445436	C	T	0.0531826	0.0113747	16497	2.73936e-06	0.00132351	21.8603
genus.Lachnospira.id.2004	rs159484	4	111995627	A	G	0.0794668	0.0176999	16487	6.67622e-06	0.00122127	20.1573
genus.Lachnospira.id.2004	rs2520509	12	91006514	G	A	0.0519063	0.011578	16500	7.41854e-06	0.00121679	20.099
genus.LachnospiraceaeFCS020group.id.11314	rs7249113	19	2571232	A	G	0.0679483	0.0133496	13534	3.72097e-07	0.00191086	25.9073
genus.LachnospiraceaeFCS020group.id.11314	rs12078956	1	35328576	G	C	0.106101	0.0222904	13101	2.15431e-06	0.00172669	22.657
genus.LachnospiraceaeFCS020group.id.11314	rs369444	16	23631307	G	C	0.125481	0.0259008	12465	3.14826e-06	0.00187972	23.471
genus.LachnospiraceaeFCS020group.id.11314	rs72793667	2	53946431	G	A	-0.116881	0.0246589	12396	1.63421e-06	0.00180943	22.4667
genus.LachnospiraceaeFCS020group.id.11314	rs1363769	19	17865305	C	T	-0.200628	0.0449372	3555	1.58163e-06	0.00557889	19.933
genus.LachnospiraceaeFCS020group.id.11314	rs10093861	8	121244406	A	G	-0.0568869	0.0121152	13772	3.05624e-06	0.00159858	22.0477
genus.LachnospiraceaeFCS020group.id.11314	rs9788306	13	40419314	T	C	-0.062804	0.0130744	13772	1.38618e-06	0.00167289	23.0743
genus.LachnospiraceaeFCS020group.id.11314	rs113859143	5	109403564	C	G	-0.108906	0.0242055	13238	2.5545e-06	0.00152707	20.2432
genus.LachnospiraceaeFCS020group.id.11314	rs9919338	1	118425334	C	G	-0.0553339	0.0120621	13768	4.90667e-06	0.00152639	21.0443
genus.LachnospiraceaeFCS020group.id.11314	rs35035870	11	3248876	C	T	-0.190615	0.0414403	5642	2.62028e-06	0.00373736	21.1578
genus.LachnospiraceaeFCS020group.id.11314	rs2862811	3	165996415	C	T	0.0564927	0.0121736	13772	3.91911e-06	0.00156147	21.5351
genus.LachnospiraceaeFCS020group.id.11314	rs1254846	10	44346094	A	G	0.105963	0.0232501	13172	5.59664e-06	0.00157465	20.7709
genus.LachnospiraceaeFCS020group.id.11314	rs4452603	6	71966268	G	T	0.0604208	0.0135965	13487	8.9819e-06	0.0014623	19.748
genus.LachnospiraceaeFCS020group.id.11314	rs2322265	4	166588085	T	C	-0.0666305	0.0141577	13772	5.20809e-06	0.00160595	22.1495
genus.LachnospiraceaeFCS020group.id.11314	rs3999074	10	65563647	T	G	-0.0550587	0.0121847	13772	6.55048e-06	0.00148063	20.4185
genus.LachnospiraceaeFCS020group.id.11314	rs9308097	4	165786478	G	A	0.055381	0.0123659	13542	7.4729e-06	0.00147913	20.0571
genus.LachnospiraceaeNC2004group.id.11316	rs6116753	20	5330700	A	G	0.0994748	0.0209139	6278	2.9225e-06	0.00359178	22.6233
genus.LachnospiraceaeNC2004group.id.11316	rs3756315	5	149544722	G	A	-0.0883469	0.0188397	6328	3.32583e-06	0.00346417	21.9905
genus.LachnospiraceaeNC2004group.id.11316	rs12127733	1	234157721	A	G	0.115182	0.0246006	6226	3.10594e-06	0.00350976	21.9217
genus.LachnospiraceaeNC2004group.id.11316	rs17067076	18	58229086	A	G	-0.154631	0.0352194	4449	5.61206e-06	0.00431605	19.2767
genus.LachnospiraceaeNC2004group.id.11316	rs1331592	9	122239986	G	C	0.0948806	0.0208369	6328	5.34359e-06	0.00326693	20.7343
genus.LachnospiraceaeNC2004group.id.11316	rs1928659	9	29334137	C	T	0.102522	0.0226445	5516	6.17241e-06	0.00370364	20.4978
genus.LachnospiraceaeNC2004group.id.11316	rs1929743	13	76829562	C	T	0.0837206	0.0190318	6330	9.0551e-06	0.00304867	19.351
genus.LachnospiraceaeNC2004group.id.11316	rs12863463	13	47512191	A	G	-0.156365	0.0345372	5516	6.03984e-06	0.00370363	20.4977
genus.LachnospiraceaeNC2004group.id.11316	rs117467633	17	21157406	C	T	-0.169687	0.0383169	5077	9.13317e-06	0.00384954	19.6119
genus.LachnospiraceaeNC2004group.id.11316	rs12208226	6	22725908	A	C	-0.154739	0.0340372	5620	9.7484e-06	0.00366535	20.6677
genus.LachnospiraceaeND3007group.id.11317	rs9932954	16	1100633	G	A	-0.0561864	0.0115984	15222	1.24882e-06	0.0015395	23.4674
genus.LachnospiraceaeND3007group.id.11317	rs13110238	4	7678735	G	C	-0.0636978	0.0142041	15019	4.47808e-06	0.00133738	20.1104
genus.LachnospiraceaeND3007group.id.11317	rs72776675	10	14137663	C	T	-0.0647067	0.014797	15302	8.71689e-06	0.00124829	19.1228
genus.LachnospiraceaeND3007group.id.11317	rs2861203	3	172950553	A	G	0.0572304	0.0127279	15305	7.36931e-06	0.00131945	20.2181
genus.LachnospiraceaeNK4A136group.id.11319	rs12362320	11	3922055	C	G	0.0573168	0.0115466	16764	8.04224e-07	0.00146788	24.6407
genus.LachnospiraceaeNK4A136group.id.11319	rs954878	1	54578401	G	A	-0.0520656	0.0109082	17227	1.78203e-06	0.00132087	22.7821
genus.LachnospiraceaeNK4A136group.id.11319	rs7832116	8	4842929	G	A	-0.0714756	0.0151703	17219	3.57084e-06	0.00128769	22.1987
genus.LachnospiraceaeNK4A136group.id.11319	rs7616165	3	190415145	T	G	-0.230542	0.0483465	4094	2.77391e-06	0.00552622	22.739
genus.LachnospiraceaeNK4A136group.id.11319	rs76193507	3	161749981	G	A	-0.22973	0.0499776	3578	2.9309e-06	0.00587394	21.1293
genus.LachnospiraceaeNK4A136group.id.11319	rs11263806	17	35240097	G	A	-0.0524615	0.0116758	17236	5.06517e-06	0.00117008	20.1887
genus.LachnospiraceaeNK4A136group.id.11319	rs73044693	19	51256120	G	A	-0.10758	0.0229884	12773	3.57256e-06	0.00171188	21.9
genus.LachnospiraceaeNK4A136group.id.11319	rs160061	5	6116659	G	A	0.0513831	0.0108094	17234	2.12198e-06	0.00130958	22.5963
genus.LachnospiraceaeNK4A136group.id.11319	rs7073658	10	62175024	G	T	-0.0499621	0.0109693	17236	5.2691e-06	0.00120231	20.7456
genus.LachnospiraceaeNK4A136group.id.11319	rs68104925	14	100177681	C	T	-0.0549104	0.0115385	17227	2.36779e-06	0.00131305	22.647
genus.LachnospiraceaeNK4A136group.id.11319	rs12611395	19	21806125	G	A	-0.0902532	0.0199652	16486	5.83039e-06	0.00123816	20.4351
genus.LachnospiraceaeNK4A136group.id.11319	rs2880566	17	30016653	C	T	0.0599578	0.0134693	17232	5.61428e-06	0.00114873	19.8155
genus.LachnospiraceaeNK4A136group.id.11319	rs28540839	8	84735080	C	A	0.0508285	0.0110591	16764	9.34319e-06	0.00125864	21.1239
genus.LachnospiraceaeNK4A136group.id.11319	rs59805249	5	90289997	C	T	0.0936162	0.0207982	15195	9.45385e-06	0.00133176	20.2605
genus.LachnospiraceaeNK4A136group.id.11319	rs10952110	7	8497922	T	G	0.0487709	0.0109614	16764	9.08113e-06	0.00117964	19.7964
genus.LachnospiraceaeNK4A136group.id.11319	rs4955932	3	55181375	C	T	-0.0492283	0.0109388	17236	7.05426e-06	0.0011738	20.2531
genus.LachnospiraceaeUCG001.id.11321	rs437876	3	42568440	C	T	0.0784637	0.0144768	10150	7.1655e-08	0.00288641	29.3761
genus.LachnospiraceaeUCG001.id.11321	rs985416	3	148269083	T	C	0.0970258	0.0181807	9917	1.45591e-07	0.00286428	28.4809
genus.LachnospiraceaeUCG001.id.11321	rs2050911	1	82384407	A	G	0.0751466	0.0153934	10148	1.10648e-06	0.00234333	23.8313
genus.LachnospiraceaeUCG001.id.11321	rs10815577	9	7273249	G	C	-0.0683706	0.0143691	10149	1.71503e-06	0.00222627	22.6403
genus.LachnospiraceaeUCG001.id.11321	rs573933	9	14477851	C	T	-0.107898	0.0232346	10150	3.10508e-06	0.00212059	21.5655
genus.LachnospiraceaeUCG001.id.11321	rs78848836	1	53773248	G	A	-0.118868	0.0259753	9506	3.38171e-06	0.0021986	20.9415
genus.LachnospiraceaeUCG001.id.11321	rs9403580	6	145006780	T	C	0.107801	0.0229777	10095	3.46785e-06	0.00217601	22.0104
genus.LachnospiraceaeUCG001.id.11321	rs7213933	17	36155074	A	T	-0.0816269	0.01838	9961	9.01671e-06	0.00197651	19.7231
genus.LachnospiraceaeUCG001.id.11321	rs8104225	19	13962924	G	A	0.0892098	0.0197665	9908	8.04216e-06	0.00205199	20.3688
genus.LachnospiraceaeUCG001.id.11321	rs74034332	16	79092359	A	G	0.168045	0.0382637	6004	3.33351e-06	0.00320325	19.2877
genus.LachnospiraceaeUCG001.id.11321	rs62496417	7	96965504	G	T	-0.0748504	0.0165681	10150	5.87504e-06	0.00200721	20.4101
genus.LachnospiraceaeUCG001.id.11321	rs2371284	12	56256262	C	T	-0.0761893	0.0170127	9961	7.55967e-06	0.0020098	20.0559
genus.LachnospiraceaeUCG001.id.11321	rs12131224	1	166199362	T	C	0.117095	0.02591	9676	7.39863e-06	0.00210681	20.4243
genus.LachnospiraceaeUCG001.id.11321	rs4981345	14	21455973	C	T	-0.0681973	0.0149831	9961	6.08596e-06	0.00207592	20.7171
genus.LachnospiraceaeUCG001.id.11321	rs79476906	1	108102470	A	T	-0.087088	0.0197008	9917	8.27425e-06	0.00196698	19.541
genus.LachnospiraceaeUCG001.id.11321	rs7341608	8	56839500	C	T	-0.0784757	0.0177648	9917	9.48124e-06	0.00196429	19.5142
genus.LachnospiraceaeUCG004.id.11324	rs11128180	3	70592215	G	A	0.0648288	0.0140126	14466	4.51737e-06	0.00147763	21.4041
genus.LachnospiraceaeUCG004.id.11324	rs12747809	1	240359089	A	G	-0.062197	0.0125685	14464	8.64875e-07	0.00169049	24.4892
genus.LachnospiraceaeUCG004.id.11324	rs2882478	2	49904589	A	G	-0.0577091	0.0118338	14466	1.20811e-06	0.00164148	23.7814
genus.LachnospiraceaeUCG004.id.11324	rs12673420	7	71303007	A	G	0.0554351	0.0118375	14463	2.98079e-06	0.00151423	21.9305
genus.LachnospiraceaeUCG004.id.11324	rs2444793	6	81318836	T	C	-0.0542433	0.0118188	14463	4.77076e-06	0.00145452	21.0644
genus.LachnospiraceaeUCG004.id.11324	rs2726805	4	183247601	G	A	0.0548397	0.0120844	14466	6.30399e-06	0.00142177	20.5938
genus.LachnospiraceaeUCG004.id.11324	rs12894272	14	40536481	G	A	0.0579792	0.0125229	14463	4.33949e-06	0.00148011	21.4356
genus.LachnospiraceaeUCG004.id.11324	rs233486	6	14817584	G	A	-0.0799088	0.017766	13710	6.28457e-06	0.00147365	20.2307
genus.LachnospiraceaeUCG004.id.11324	rs35182105	12	24572337	G	A	-0.109724	0.024221	13170	4.86508e-06	0.00155606	20.5221
genus.LachnospiraceaeUCG004.id.11324	rs6656451	1	65990422	T	C	-0.05436	0.011947	14458	5.56781e-06	0.00143012	20.7034
genus.LachnospiraceaeUCG004.id.11324	rs12072562	1	105287469	C	T	0.133104	0.0303566	9176	7.0737e-06	0.00209126	19.2254
genus.LachnospiraceaeUCG004.id.11324	rs2706242	13	51292902	C	G	-0.0901399	0.0199712	14026	9.83848e-06	0.00145052	20.3716
genus.LachnospiraceaeUCG004.id.11324	rs7629954	3	154242406	G	A	0.108441	0.023825	12568	5.77222e-06	0.00164592	20.7167
genus.LachnospiraceaeUCG008.id.11328	rs10793103	11	74391775	T	C	0.0974344	0.0181279	7014	9.34937e-08	0.004103	28.8887
genus.LachnospiraceaeUCG008.id.11328	rs9873555	3	100496680	C	G	-0.121162	0.0233467	6577	2.41343e-07	0.00407951	26.9327
genus.LachnospiraceaeUCG008.id.11328	rs13024781	2	168628871	C	T	-0.0798769	0.0168846	7016	2.29166e-06	0.00318063	22.3801
genus.LachnospiraceaeUCG008.id.11328	rs10741777	11	19572557	C	T	-0.0973842	0.0194791	7014	7.68659e-07	0.00355182	24.9941
genus.LachnospiraceaeUCG008.id.11328	rs955844	16	84992314	C	A	0.112064	0.0228369	6863	1.80994e-06	0.00349743	24.0801
genus.LachnospiraceaeUCG008.id.11328	rs67078837	4	114220647	C	T	-0.0845848	0.0170693	7016	7.68189e-07	0.00348876	24.5559
genus.LachnospiraceaeUCG008.id.11328	rs62277846	2	228100140	T	C	0.102292	0.0212319	7016	1.58892e-06	0.00329844	23.2118
genus.LachnospiraceaeUCG008.id.11328	rs10801803	1	90818872	A	G	-0.117029	0.0243085	7017	1.40029e-06	0.00329316	23.1778
genus.LachnospiraceaeUCG008.id.11328	rs61944774	12	129539818	G	A	0.179838	0.0393797	6000	6.34122e-06	0.003465	20.8554
genus.LachnospiraceaeUCG008.id.11328	rs75356640	15	31697284	A	G	0.136523	0.0303128	6423	9.83206e-06	0.00314912	20.2844
genus.LachnospiraceaeUCG008.id.11328	rs57254474	8	23071054	A	G	0.0886512	0.0199045	7017	6.92061e-06	0.00281976	19.8365
genus.LachnospiraceaeUCG008.id.11328	rs57091572	6	81214803	G	A	-0.110443	0.0235801	6950	2.85822e-06	0.0031474	21.9372
genus.LachnospiraceaeUCG010.id.11330	rs11192447	10	83848397	G	A	0.126592	0.024345	12695	4.68957e-07	0.00212572	27.0392
genus.LachnospiraceaeUCG010.id.11330	rs9981767	21	44079875	C	A	0.0655062	0.0131994	12816	9.96373e-07	0.00191839	24.6295
genus.LachnospiraceaeUCG010.id.11330	rs74315802	14	29872341	T	G	0.0867262	0.0183477	12715	3.19006e-06	0.00175439	22.3428
genus.LachnospiraceaeUCG010.id.11330	rs12346653	9	92267239	T	C	0.0657686	0.0139569	12816	2.70321e-06	0.0017299	22.2053
genus.LachnospiraceaeUCG010.id.11330	rs10414815	19	42586245	C	T	0.10453	0.0230253	11564	4.23977e-06	0.00177936	20.6096
genus.LachnospiraceaeUCG010.id.11330	rs72761829	1	224897491	T	A	0.111884	0.0238893	11488	2.57651e-06	0.00190603	21.9344
genus.LachnospiraceaeUCG010.id.11330	rs72894957	2	185862591	A	G	0.222263	0.0486425	4316	5.68428e-06	0.00481643	20.8786
genus.LachnospiraceaeUCG010.id.11330	rs336138	5	8146371	T	G	0.0779543	0.0171865	13236	7.48417e-06	0.00155216	20.5733
genus.LachnospiraceaeUCG010.id.11330	rs4576377	7	81410263	C	A	-0.0572001	0.0127043	13225	7.63056e-06	0.00153072	20.2718
genus.LachnospiraceaeUCG010.id.11330	rs2833528	21	33193567	T	C	-0.0562148	0.0127763	13233	9.9199e-06	0.00146105	19.3594
genus.LachnospiraceaeUCG010.id.11330	rs2153460	9	85576178	T	A	-0.0684038	0.0156562	13236	9.17312e-06	0.00144037	19.0893
genus.LachnospiraceaeUCG010.id.11330	rs17730011	6	84772845	A	G	-0.0702357	0.015706	13226	7.84597e-06	0.00150996	19.9979
genus.Lactobacillus.id.1837	rs11674854	2	28903275	T	C	-0.0852686	0.0176504	6655	1.592e-06	0.00349569	23.3384
genus.Lactobacillus.id.1837	rs1530559	2	135755629	A	G	0.0804001	0.0178207	6655	4.93109e-06	0.00305012	20.3545
genus.Lactobacillus.id.1837	rs16861661	1	18501459	A	G	-0.183147	0.038148	5325	1.2781e-06	0.00431144	23.0492
genus.Lactobacillus.id.1837	rs328312	16	73890910	A	T	0.0815092	0.0169441	6950	1.40618e-06	0.00331949	23.1406
genus.Lactobacillus.id.1837	rs6092149	20	54192992	T	A	-0.0801344	0.017149	6906	3.29042e-06	0.00315276	21.8355
genus.Lactobacillus.id.1837	rs62314653	4	109896462	A	C	0.187692	0.0394585	5944	2.24383e-06	0.00379339	22.6262
genus.Lactobacillus.id.1837	rs768253	8	69010103	G	T	-0.079195	0.0171791	6958	4.2477e-06	0.00304586	21.2518
genus.Lactobacillus.id.1837	rs77478751	3	173151665	G	A	-0.219886	0.0475759	3669	7.32705e-06	0.00579144	21.3609
genus.Lactobacillus.id.1837	rs75127669	6	151027636	A	C	0.139784	0.0310414	6840	6.83434e-06	0.00295677	20.2783
genus.Lactobacillus.id.1837	rs7399658	13	23834968	A	G	-0.107134	0.0221883	6613	3.12099e-06	0.00351406	23.3134
genus.Lactobacillus.id.1837	rs12693845	2	199312684	T	C	-0.0805447	0.0177429	6958	8.9632e-06	0.0029538	20.6075
genus.Lactobacillus.id.1837	rs921925	19	6928017	C	A	0.0985077	0.0203229	6952	9.71665e-07	0.00336914	23.4947
genus.Lactococcus.id.1851	rs34757988	18	64699550	C	G	0.122294	0.0228976	4055	8.95039e-08	0.00698887	28.5252
genus.Lactococcus.id.1851	rs757872	22	31532568	C	G	0.140799	0.027582	3792	4.36882e-07	0.00682864	26.0585
genus.Lactococcus.id.1851	rs123059	17	2699935	C	T	-0.13671	0.0274694	3760	1.26562e-06	0.00654775	24.7686
genus.Lactococcus.id.1851	rs4766997	12	113161438	T	C	0.114599	0.023839	4053	2.06145e-06	0.00567223	23.1093
genus.Lactococcus.id.1851	rs10417872	19	28767353	G	T	0.118306	0.024522	4056	1.28678e-06	0.00570862	23.2756
genus.Lactococcus.id.1851	rs6674304	1	116887742	T	C	0.200758	0.0442121	3869	6.17759e-06	0.00530369	20.6187
genus.Lactococcus.id.1851	rs7992246	13	113472525	C	T	0.104232	0.0230786	4057	4.44724e-06	0.00500509	20.3977
genus.Lactococcus.id.1851	rs55910161	10	71518643	T	C	0.146426	0.0307367	3836	2.36214e-06	0.00588446	22.6946
genus.Lactococcus.id.1851	rs12621813	2	31266049	A	G	0.108423	0.0239978	4057	6.60829e-06	0.0050087	20.4125
genus.Lactococcus.id.1851	rs2293361	2	54114864	T	C	-0.199221	0.0430969	3787	1.39593e-06	0.00561394	21.3687
genus.Lactococcus.id.1851	rs17168302	7	14650221	A	G	0.191857	0.0424761	4023	6.28602e-06	0.00504815	20.4016
genus.Marvinbryantia.id.2005	rs61884471	11	45826561	A	G	0.124426	0.0248431	11559	1.01163e-06	0.00216584	25.0849
genus.Marvinbryantia.id.2005	rs2724813	10	12516924	G	A	-0.0840769	0.0167551	11610	6.28451e-07	0.00216452	25.1803
genus.Marvinbryantia.id.2005	rs1187983	1	58441860	T	C	-0.0935456	0.0193174	11896	2.02427e-06	0.00196772	23.4502
genus.Marvinbryantia.id.2005	rs2842896	6	132881664	T	C	-0.0649396	0.0131146	11709	7.25363e-07	0.00209003	24.5192
genus.Marvinbryantia.id.2005	rs11645029	16	5938448	C	G	-0.060618	0.0131551	11709	4.14752e-06	0.00181043	21.2331
genus.Marvinbryantia.id.2005	rs12963345	18	46255637	C	G	-0.059681	0.0132289	11709	6.60378e-06	0.00173551	20.353
genus.Marvinbryantia.id.2005	rs2863363	3	166039765	G	A	0.0634861	0.0136323	11950	3.11281e-06	0.00181191	21.688
genus.Marvinbryantia.id.2005	rs72948274	11	79518683	C	A	-0.126354	0.0272212	11561	3.2591e-06	0.00186052	21.5459
genus.Marvinbryantia.id.2005	rs146541147	19	4542097	A	G	0.118845	0.0268423	10778	6.86288e-06	0.00181584	19.6031
genus.Marvinbryantia.id.2005	rs11620597	13	86079090	C	T	0.119479	0.0271688	11031	7.80178e-06	0.00175045	19.3395
genus.Marvinbryantia.id.2005	rs8006832	14	21577837	T	G	-0.0952415	0.0216699	11412	6.58083e-06	0.00169013	19.317
genus.Marvinbryantia.id.2005	rs3125832	1	211400180	C	A	0.0679323	0.015012	11709	5.02731e-06	0.00174611	20.4774
genus.Methanobrevibacter.id.123	rs10202904	2	125440268	G	T	-0.112811	0.0239106	3583	3.08549e-06	0.00617769	22.2598
genus.Methanobrevibacter.id.123	rs11018665	11	89349287	T	A	0.113013	0.0254343	3586	7.03099e-06	0.00547855	19.7433
genus.Methanobrevibacter.id.123	rs6776814	3	15053083	C	T	-0.188956	0.0419905	3283	8.04905e-06	0.00613397	20.2498
genus.Methanobrevibacter.id.123	rs76029318	13	41963791	C	T	0.222849	0.0454319	3387	1.07552e-06	0.00705771	24.0602
genus.Methanobrevibacter.id.123	rs894996	4	104418307	A	C	0.214213	0.0456045	3479	3.81567e-06	0.00630556	22.0635
genus.Methanobrevibacter.id.123	rs1334944	10	112266046	C	T	0.115197	0.0255492	3586	7.6138e-06	0.00564025	20.3293
genus.Methanobrevibacter.id.123	rs4779844	15	31516919	C	G	0.109639	0.0247979	3585	9.28281e-06	0.00542611	19.5478
genus.Methanobrevibacter.id.123	rs4802933	19	52925820	G	A	-0.135628	0.0308139	3586	9.73818e-06	0.0053765	19.3735
genus.Odoribacter.id.952	rs503751	15	58063881	G	C	0.0618294	0.0118887	14218	2.07625e-07	0.00189899	27.0474
genus.Odoribacter.id.952	rs77779484	12	67655943	A	G	-0.133489	0.0268526	11935	6.56256e-07	0.00206668	24.7127
genus.Odoribacter.id.952	rs10423795	19	49523088	T	C	0.0550695	0.0121164	14135	6.57936e-06	0.0014595	20.6573
genus.Odoribacter.id.952	rs6856150	4	11907559	A	G	0.0881922	0.0194146	14597	6.0595e-06	0.00141184	20.6349
genus.Odoribacter.id.952	rs10093869	8	1266824	G	A	-0.0577795	0.0125389	14218	3.67441e-06	0.00149142	21.2337
genus.Odoribacter.id.952	rs4793970	17	46763962	G	A	-0.0576329	0.0129154	14687	6.02696e-06	0.00135414	19.9125
genus.Odoribacter.id.952	rs74553962	8	69677480	G	T	0.121449	0.0264106	11803	9.48684e-06	0.00178869	21.1461
genus.Odoribacter.id.952	rs28417404	14	70944224	G	A	-0.0726896	0.0161372	14698	3.68032e-06	0.00137877	20.2903
genus.Odoribacter.id.952	rs16918425	11	6848360	T	A	0.0999781	0.0223785	13689	8.85048e-06	0.00145616	19.9595
genus.Olsenella.id.822	rs1035588	2	150077190	G	A	-0.108148	0.0236848	3739	4.85501e-06	0.00554831	20.8497
genus.Olsenella.id.822	rs62112538	19	4925018	T	C	-0.19943	0.0407033	3630	1.1882e-06	0.00657344	24.0062
genus.Olsenella.id.822	rs35225860	1	247642270	G	A	-0.223604	0.0482391	3630	3.87041e-06	0.00588745	21.4862
genus.Olsenella.id.822	rs72691585	9	21884425	A	C	-0.249079	0.0520814	3078	2.95294e-06	0.00738082	22.8722
genus.Olsenella.id.822	rs9460691	6	10422207	A	C	0.119966	0.0268645	3739	7.28354e-06	0.00530791	19.9415
genus.Olsenella.id.822	rs17148768	10	10777085	A	G	0.140434	0.0295602	3648	2.1984e-06	0.00615226	22.57
genus.Olsenella.id.822	rs61090148	4	174810498	G	A	-0.104783	0.0231343	3739	6.43728e-06	0.00545968	20.5148
genus.Olsenella.id.822	rs7540303	1	179629191	T	C	0.108044	0.023638	3739	5.32027e-06	0.0055595	20.892
genus.Olsenella.id.822	rs2759329	1	231960352	A	G	-0.111131	0.0237218	3739	3.43201e-06	0.00583863	21.9471
genus.Olsenella.id.822	rs6046522	20	19969568	T	C	0.122938	0.0269928	3705	4.48455e-06	0.00557057	20.7434
genus.Olsenella.id.822	rs8066522	17	59632873	A	G	-0.106529	0.0240379	3739	9.70095e-06	0.00522807	19.64
genus.Oscillibacter.id.2063	rs234108	1	184942671	G	A	0.0749553	0.0152632	8694	9.16336e-07	0.00276688	24.1164
genus.Oscillibacter.id.2063	rs36095275	14	32270129	T	C	-0.0752368	0.0156861	8694	1.39627e-06	0.00263975	23.0054
genus.Oscillibacter.id.2063	rs11627628	14	21479605	C	T	0.143961	0.0290223	8486	1.0092e-06	0.00289178	24.605
genus.Oscillibacter.id.2063	rs9393920	6	28580593	G	A	-0.0744662	0.0151081	8930	9.92237e-07	0.00271371	24.294
genus.Oscillibacter.id.2063	rs133832	22	44834707	C	A	-0.0795527	0.0162411	8926	1.14719e-06	0.00268136	23.9928
genus.Oscillibacter.id.2063	rs12649930	4	3656291	G	T	0.121589	0.0259612	8794	4.09379e-06	0.00248867	21.935
genus.Oscillibacter.id.2063	rs75453768	10	116469806	T	G	0.12212	0.0268629	8256	5.34738e-06	0.00249756	20.6665
genus.Oscillibacter.id.2063	rs16866406	2	179457147	G	A	0.0988765	0.0208795	8930	3.07821e-06	0.00250554	22.4256
genus.Oscillibacter.id.2063	rs761240	20	49507892	G	T	-0.17664	0.0388812	5185	2.03841e-06	0.00396634	20.6394
genus.Oscillibacter.id.2063	rs4506202	8	21598077	G	A	-0.0711323	0.0152261	8694	3.20825e-06	0.00250465	21.8251
genus.Oscillibacter.id.2063	rs61883564	11	79013843	G	A	-0.101351	0.0221016	8930	3.38712e-06	0.00234984	21.0287
genus.Oscillibacter.id.2063	rs16934185	9	1798324	G	A	-0.129568	0.028157	8492	4.38031e-06	0.00248788	21.1748
genus.Oscillibacter.id.2063	rs12417956	11	25973451	G	C	0.0785431	0.0174075	8928	6.02626e-06	0.00227562	20.3585
genus.Oscillibacter.id.2063	rs6901560	6	36931994	G	C	0.0855032	0.018693	8525	6.20951e-06	0.00244877	20.9221
genus.Oscillibacter.id.2063	rs62206502	20	18003390	A	C	-0.0681423	0.0151349	8883	6.59895e-06	0.00227732	20.271
genus.Oscillibacter.id.2063	rs137917150	12	82366390	A	T	-0.174992	0.0388394	5733	4.61985e-06	0.0035296	20.2998
genus.Oscillibacter.id.2063	rs11990279	8	11116314	C	T	-0.0824934	0.0180457	8528	4.94298e-06	0.00244501	20.8972
genus.Oscillospira.id.2064	rs12206468	6	18093691	A	G	-0.133016	0.0269733	9554	1.04222e-06	0.00253944	24.3185
genus.Oscillospira.id.2064	rs73038677	3	172373615	A	T	-0.08321	0.0168666	10195	1.0943e-06	0.0023821	24.3388
genus.Oscillospira.id.2064	rs1954532	14	28151415	C	T	-0.0826246	0.0175252	9841	2.26773e-06	0.00225405	22.2277
genus.Oscillospira.id.2064	rs28889936	4	89483300	C	A	0.114051	0.0252838	9758	3.36585e-06	0.0020813	20.3475
genus.Oscillospira.id.2064	rs751183	1	76803093	C	T	-0.0774322	0.0172216	9841	6.85127e-06	0.00205049	20.2162
genus.Oscillospira.id.2064	rs8076323	17	14881860	G	A	0.0715392	0.0156539	10193	5.61316e-06	0.00204521	20.8855
genus.Oscillospira.id.2064	rs72866977	6	56160483	C	A	-0.130569	0.0281674	9098	5.62701e-06	0.00235674	21.4875
genus.Oscillospira.id.2064	rs62422654	6	170474630	T	C	0.0898456	0.0198088	9769	6.46754e-06	0.00210185	20.572
genus.Oscillospira.id.2064	rs12925026	16	89792856	C	T	0.13559	0.030678	8200	9.31021e-06	0.00237717	19.5345
genus.Oxalobacter.id.2978	rs111966731	15	93941937	C	T	0.213114	0.047162	3931	7.29863e-06	0.00517021	20.4193
genus.Oxalobacter.id.2978	rs12002250	9	19682558	C	A	0.217122	0.0466317	4297	1.41504e-06	0.00502223	21.6793
genus.Oxalobacter.id.2978	rs1569853	6	38550301	C	T	-0.138078	0.0296981	4492	3.64501e-06	0.00479133	21.6166
genus.Oxalobacter.id.2978	rs36057338	4	189935314	T	G	0.207847	0.0421439	4244	8.79803e-07	0.00570117	24.323
genus.Oxalobacter.id.2978	rs4428215	3	171947435	A	G	0.130293	0.0242237	4655	7.51071e-08	0.00617922	28.9307
genus.Oxalobacter.id.2978	rs6000536	22	37421469	T	C	-0.130992	0.0253804	4654	2.06054e-07	0.00569342	26.6374
genus.Oxalobacter.id.2978	rs736744	9	87514407	T	C	0.117882	0.0211262	4655	2.57471e-08	0.00664694	31.1352
genus.Oxalobacter.id.2978	rs6071435	20	59502888	A	T	-0.105512	0.021489	4635	1.07431e-06	0.00517677	24.1088
genus.Oxalobacter.id.2978	rs11108500	12	96819204	G	A	-0.199099	0.0427327	4303	3.74279e-06	0.00502184	21.7079
genus.Oxalobacter.id.2978	rs10464997	8	20902693	A	G	0.137691	0.0294804	4650	3.29754e-06	0.00467139	21.8145
genus.Oxalobacter.id.2978	rs6993398	8	115560689	A	G	0.127217	0.0278855	4656	7.12773e-06	0.00445217	20.813
genus.Oxalobacter.id.2978	rs3862635	11	126582578	T	C	-0.172142	0.0394026	4469	9.18685e-06	0.00425457	19.0864
genus.Parabacteroides.id.954	rs60884758	9	2217340	T	C	-0.0702667	0.0142249	17293	5.70689e-07	0.00140919	24.4006
genus.Parabacteroides.id.954	rs3860755	5	169360155	C	G	0.0558784	0.0116625	17294	1.71325e-06	0.00132583	22.9566
genus.Parabacteroides.id.954	rs4236095	6	47368687	A	G	0.0761961	0.0157042	16383	1.93145e-06	0.00143507	23.5416
genus.Parabacteroides.id.954	rs115602804	3	191572365	A	G	0.10308	0.0222736	16394	1.93059e-06	0.00130488	21.4176
genus.Parabacteroides.id.954	rs114567323	3	52354847	C	T	0.186478	0.0405199	5859	5.65487e-06	0.00360308	21.1795
genus.Parabacteroides.id.954	rs7298818	12	56396953	T	C	0.0888832	0.0200902	16510	8.53629e-06	0.0011843	19.5736
genus.Parabacteroides.id.954	rs6657302	1	85585609	C	T	-0.10452	0.0225521	16552	9.75699e-06	0.00129616	21.4794
genus.Parabacteroides.id.954	rs11965579	6	165969505	C	G	0.162824	0.0381863	3890	8.86592e-06	0.00465445	18.1811
genus.Parabacteroides.id.954	rs17141986	16	7045276	C	G	0.0500303	0.0111459	16825	7.2741e-06	0.00119622	20.1481
genus.Parabacteroides.id.954	rs72893646	2	38037203	T	A	-0.0715594	0.0156668	16508	8.83391e-06	0.00126236	20.8629
genus.Paraprevotella.id.962	rs2081023	5	174606261	G	A	-0.122561	0.0236507	7178	2.638e-07	0.00372828	26.8543
genus.Paraprevotella.id.962	rs9900242	17	69135631	G	A	-0.0852967	0.0175212	6900	1.14068e-06	0.00342393	23.6994
genus.Paraprevotella.id.962	rs9602779	13	86162420	C	A	-0.106692	0.0220263	7177	6.92746e-07	0.0032594	23.4627
genus.Paraprevotella.id.962	rs140997932	3	149298792	C	T	-0.162376	0.0354178	6187	2.11119e-06	0.00338676	21.0183
genus.Paraprevotella.id.962	rs145020347	11	114526679	G	A	-0.12465	0.0262323	6859	4.03009e-06	0.00328208	22.5793
genus.Paraprevotella.id.962	rs4767113	12	114131978	T	C	0.0882466	0.018382	6900	2.14357e-06	0.00332997	23.0469
genus.Paraprevotella.id.962	rs3008582	1	195971173	C	T	0.10572	0.0227246	7175	4.35989e-06	0.00300826	21.6433
genus.Paraprevotella.id.962	rs4756632	11	41079703	T	G	-0.138905	0.0289897	7179	3.81747e-06	0.00318876	22.9589
genus.Paraprevotella.id.962	rs10842464	12	25249743	C	T	-0.0758215	0.0172568	7178	6.59715e-06	0.00268297	19.3048
genus.Paraprevotella.id.962	rs3801748	7	81759508	A	G	0.0779721	0.0171691	7179	5.20177e-06	0.00286545	20.6244
genus.Paraprevotella.id.962	rs7240324	18	69623804	G	T	-0.10229	0.0226948	6900	5.95902e-06	0.00293641	20.315
genus.Paraprevotella.id.962	rs17109926	12	71978728	G	A	-0.0988335	0.0216172	7179	6.75279e-06	0.00290405	20.9031
genus.Paraprevotella.id.962	rs17785622	6	83459314	G	A	0.248065	0.0524304	3288	1.92659e-06	0.00676628	22.3855
genus.Parasutterella.id.2892	rs2387977	20	25599776	C	T	-0.0681778	0.0134756	11345	5.38476e-07	0.00225157	25.5972
genus.Parasutterella.id.2892	rs7572229	2	72235444	A	G	0.066273	0.0132736	11383	6.31698e-07	0.00218558	24.9285
genus.Parasutterella.id.2892	rs35414597	4	15565736	A	T	-0.0684946	0.0142143	11386	1.51206e-06	0.00203554	23.2199
genus.Parasutterella.id.2892	rs6828768	4	65556925	T	C	0.0636852	0.0132645	11386	1.78328e-06	0.00202079	23.0512
genus.Parasutterella.id.2892	rs10899911	10	44293839	G	A	-0.0717102	0.0148151	11386	1.15272e-06	0.00205382	23.4288
genus.Parasutterella.id.2892	rs7303158	12	5275540	T	C	0.0646859	0.0134256	11386	1.32776e-06	0.00203504	23.2141
genus.Parasutterella.id.2892	rs78383039	2	178954708	C	T	-0.146315	0.0297119	9174	1.57438e-06	0.00263696	24.2501
genus.Parasutterella.id.2892	rs35055552	8	114804024	C	T	0.109554	0.0235433	9970	3.34853e-06	0.00216757	21.6533
genus.Parasutterella.id.2892	rs2090816	6	137615592	C	A	0.0840967	0.0177315	11385	2.89715e-06	0.00197221	22.494
genus.Parasutterella.id.2892	rs1403396	12	126498824	T	A	-0.0756729	0.0159035	11378	2.75519e-06	0.0019863	22.6411
genus.Parasutterella.id.2892	rs55877868	17	14692867	C	A	-0.104458	0.0228089	10588	2.87068e-06	0.00197734	20.9735
genus.Parasutterella.id.2892	rs8039785	15	67316307	G	T	0.0618345	0.0133	11383	3.62095e-06	0.00189562	21.6151
genus.Parasutterella.id.2892	rs823424	8	16674526	A	G	-0.0713448	0.0156958	11386	4.95295e-06	0.00181165	20.6613
genus.Parasutterella.id.2892	rs7311004	12	53260710	C	T	-0.0617522	0.0136438	11384	5.92054e-06	0.00179652	20.4848
genus.Parasutterella.id.2892	rs62273907	3	156550415	G	A	0.229468	0.0502262	3691	5.88384e-06	0.00562633	20.873
genus.Parasutterella.id.2892	rs6809952	3	193896709	A	G	-0.0684957	0.0150892	11077	8.13349e-06	0.00185715	20.6062
genus.Parasutterella.id.2892	rs11715853	3	30163689	A	G	-0.0662952	0.0146114	11386	6.22913e-06	0.0018051	20.5864
genus.Peptococcus.id.2037	rs75754569	3	17793504	G	C	0.181434	0.0319429	5481	1.09884e-08	0.00585382	32.2619
genus.Peptococcus.id.2037	rs77681628	13	91182556	T	C	0.200307	0.0387328	4842	2.68836e-07	0.00549538	26.7446
genus.Peptococcus.id.2037	rs10031059	4	35358594	C	T	-0.121167	0.0225844	5526	1.23637e-07	0.00518367	28.7838
genus.Peptococcus.id.2037	rs6918730	6	99020289	A	G	0.135311	0.0289742	5656	1.14732e-06	0.00384249	21.8092
genus.Peptococcus.id.2037	rs413827	14	57985112	A	G	0.110229	0.0237523	5482	3.30085e-06	0.0039147	21.5369
genus.Peptococcus.id.2037	rs2054133	2	33691809	A	G	0.0895433	0.0188332	5657	2.14166e-06	0.00398157	22.6058
genus.Peptococcus.id.2037	rs11001941	10	78716030	A	G	-0.195611	0.0392217	5607	1.32858e-06	0.00441811	24.8734
genus.Peptococcus.id.2037	rs7033353	9	104595848	G	T	0.090152	0.018995	5657	2.21957e-06	0.00396746	22.5254
genus.Peptococcus.id.2037	rs5770862	22	50973113	C	T	0.162018	0.0356813	5431	3.21957e-06	0.00378336	20.6179
genus.Peptococcus.id.2037	rs34282744	15	75073172	C	G	0.191797	0.0399832	5257	1.83535e-06	0.00435973	23.0107
genus.Peptococcus.id.2037	rs72850165	11	968356	C	T	-0.134304	0.0300423	5627	5.74152e-06	0.00354037	19.9853
genus.Peptococcus.id.2037	rs11030569	11	4019788	T	A	-0.17402	0.0374133	5329	3.12991e-06	0.00404486	21.6345
genus.Peptococcus.id.2037	rs7766680	6	162239191	C	G	0.0976832	0.0214155	5655	3.50768e-06	0.00366698	20.8058
genus.Peptococcus.id.2037	rs74592222	1	75971700	A	G	0.137957	0.0302965	5329	8.55342e-06	0.00387733	20.7349
genus.Peptococcus.id.2037	rs36121075	20	43118017	G	A	-0.14067	0.030628	5301	6.9872e-06	0.00396504	21.0944
genus.Peptococcus.id.2037	rs12069354	1	216223782	T	C	0.16763	0.03795	5352	9.28339e-06	0.00363365	19.5109
genus.Phascolarctobacterium.id.2168	rs6427992	1	203102563	C	G	-0.0652458	0.0137508	11113	2.08614e-06	0.00202216	22.5137
genus.Phascolarctobacterium.id.2168	rs74540770	3	186553389	A	G	-0.121014	0.0258621	9403	3.60275e-06	0.00232361	21.8951
genus.Phascolarctobacterium.id.2168	rs75882962	12	53098742	C	T	0.0968661	0.0190575	10710	3.18987e-07	0.00240689	25.8352
genus.Phascolarctobacterium.id.2168	rs56157888	4	183252836	C	A	0.0954864	0.0193976	10031	1.08506e-06	0.00241035	24.2318
genus.Phascolarctobacterium.id.2168	rs56069061	3	168339417	A	G	-0.111306	0.0230694	11007	1.87174e-06	0.00211084	23.2789
genus.Phascolarctobacterium.id.2168	rs76124218	17	73584441	G	C	-0.159361	0.0344532	7314	2.66969e-06	0.00291743	21.3946
genus.Phascolarctobacterium.id.2168	rs12618201	2	174436533	G	A	0.0641657	0.0138202	11113	3.37696e-06	0.00193635	21.5565
genus.Phascolarctobacterium.id.2168	rs74847270	22	47841258	G	A	-0.104889	0.0230998	11098	5.73099e-06	0.00185469	20.6179
genus.Phascolarctobacterium.id.2168	rs1264476	8	102434276	G	T	0.0767335	0.0166041	11104	4.29567e-06	0.00192	21.3569
genus.Phascolarctobacterium.id.2168	rs28525131	14	21358155	A	G	-0.118657	0.0269048	10457	8.22677e-06	0.00185693	19.4503
genus.Phascolarctobacterium.id.2168	rs7982713	13	71376322	A	G	0.0726922	0.0163201	10710	9.72164e-06	0.00184934	19.8395
genus.Phascolarctobacterium.id.2168	rs11929846	4	17051156	C	T	-0.0697199	0.0157969	11114	8.88416e-06	0.00174991	19.4791
genus.Prevotella7.id.11182	rs430270	3	60474379	C	A	0.139155	0.0297055	3318	2.86846e-06	0.00657424	21.9444
genus.Prevotella7.id.11182	rs57404562	2	12101762	A	C	0.155486	0.0316057	3487	6.21576e-07	0.00689678	24.2022
genus.Prevotella7.id.11182	rs9959718	18	71442664	A	G	0.133012	0.0275361	3489	1.90058e-06	0.00664703	23.3333
genus.Prevotella7.id.11182	rs9608249	22	24613952	G	A	-0.158213	0.0336317	3482	2.06687e-06	0.00631911	22.1304
genus.Prevotella7.id.11182	rs2240542	2	242066314	T	C	0.12085	0.0261776	3489	4.84146e-06	0.00607483	21.3124
genus.Prevotella7.id.11182	rs2918132	10	133000320	T	C	-0.114648	0.0254916	3318	6.42409e-06	0.006063	20.2275
genus.Prevotella7.id.11182	rs16937247	11	19943115	C	G	0.146098	0.0351529	3486	9.63705e-06	0.00493332	17.2729
genus.Prevotella7.id.11182	rs118038478	16	47237609	G	A	0.205676	0.0468917	3295	7.85422e-06	0.00580833	19.2386
genus.Prevotella7.id.11182	rs12124567	1	3343802	G	A	-0.121281	0.0275017	3283	9.48982e-06	0.00589244	19.4477
genus.Prevotella7.id.11182	rs12195431	6	91019654	C	T	0.196528	0.0442322	3489	8.72818e-06	0.00562947	19.7411
genus.Prevotella7.id.11182	rs9426434	1	29736216	C	T	-0.123657	0.0278514	3318	9.71711e-06	0.00590955	19.7126
genus.Prevotella7.id.11182	rs79263163	11	39821773	C	A	-0.143982	0.031501	3489	7.51048e-06	0.00595555	20.8914
genus.Prevotella9.id.11183	rs111509883	19	639161	C	T	0.171131	0.0347624	6960	1.24389e-06	0.00347089	24.2346
genus.Prevotella9.id.11183	rs2683313	8	19115604	G	A	-0.0724576	0.0151603	10260	1.68895e-06	0.0022219	22.843
genus.Prevotella9.id.11183	rs117271932	22	44236460	G	A	0.208089	0.0440393	4878	2.81722e-06	0.00455794	22.3263
genus.Prevotella9.id.11183	rs10512344	9	109009495	G	C	0.247373	0.0544087	3063	3.19324e-06	0.00670782	20.6713
genus.Prevotella9.id.11183	rs9428102	1	118852817	G	A	-0.0778845	0.0176068	10264	4.61734e-06	0.00190318	19.5677
genus.Prevotella9.id.11183	rs746764	20	21470713	C	T	-0.0915772	0.0193245	9385	2.03999e-06	0.00238769	22.4573
genus.Prevotella9.id.11183	rs16966465	15	38513730	C	G	0.0743348	0.0165291	10261	9.33202e-06	0.00196756	20.225
genus.Prevotella9.id.11183	rs2104588	10	12497581	C	T	0.105558	0.023773	9268	8.12987e-06	0.00212325	19.7159
genus.Prevotella9.id.11183	rs11199734	10	122819400	T	A	0.0770209	0.0169462	10263	7.00288e-06	0.00200913	20.6572
genus.Prevotella9.id.11183	rs7232121	18	19993452	C	G	0.0671292	0.014423	9790	3.76013e-06	0.00220831	21.6628
genus.Prevotella9.id.11183	rs11685699	2	11232685	T	C	-0.141357	0.0295665	8342	2.02552e-06	0.00273327	22.858
genus.Prevotella9.id.11183	rs9613013	22	26152738	A	G	0.0917591	0.0202697	9790	6.10415e-06	0.00208931	20.493
genus.Prevotella9.id.11183	rs2495052	1	14161251	G	A	0.0838978	0.0188523	9790	8.97142e-06	0.0020193	19.8049
genus.Prevotella9.id.11183	rs72815774	2	91954502	C	T	-0.176186	0.0393068	5728	8.78291e-06	0.00349651	20.0913
genus.Prevotella9.id.11183	rs4968431	17	59421778	T	G	0.0640113	0.0144162	10271	8.58441e-06	0.00191623	19.7156
genus.Prevotella9.id.11183	rs7976209	12	1794470	C	T	-0.0870786	0.0197951	10263	7.28343e-06	0.00188235	19.3513
genus.Prevotella9.id.11183	rs12648235	4	161115744	C	T	0.0785902	0.0177676	10271	7.39079e-06	0.00190163	19.5651
genus.Prevotella9.id.11183	rs1304512	5	63736025	A	G	0.0761593	0.0165885	9790	5.29082e-06	0.00214884	21.0782
genus.Prevotella9.id.11183	rs7237249	18	71992502	T	C	-0.0823764	0.0182126	10271	8.93303e-06	0.00198824	20.4579
genus.RikenellaceaeRC9gutgroup.id.11191	rs2900503	9	112657543	T	G	-0.172329	0.0326671	3320	1.55282e-07	0.00831748	27.8289
genus.RikenellaceaeRC9gutgroup.id.11191	rs17582787	4	149562638	G	A	-0.157739	0.0339924	3320	3.55377e-06	0.00644807	21.5335
genus.RikenellaceaeRC9gutgroup.id.11191	rs7113155	11	102429543	C	G	0.114423	0.0247798	3334	5.26481e-06	0.00635846	21.322
genus.RikenellaceaeRC9gutgroup.id.11191	rs4270579	4	84698188	A	G	-0.118021	0.0271041	3331	5.45647e-06	0.0056633	18.9605
genus.RikenellaceaeRC9gutgroup.id.11191	rs2998141	10	135010198	C	T	-0.136346	0.0293073	3330	4.42373e-06	0.00646157	21.644
genus.RikenellaceaeRC9gutgroup.id.11191	rs4717843	7	73334987	T	G	-0.119376	0.0260548	3220	4.7173e-06	0.00648109	20.9922
genus.RikenellaceaeRC9gutgroup.id.11191	rs9887954	1	164800873	A	G	-0.114849	0.0249013	3330	4.80801e-06	0.00635131	21.2723
genus.RikenellaceaeRC9gutgroup.id.11191	rs7193937	16	76605358	C	G	0.124153	0.027741	3220	6.18767e-06	0.00618573	20.0296
genus.RikenellaceaeRC9gutgroup.id.11191	rs80309088	6	165668732	A	G	0.17405	0.0383423	3170	4.55642e-06	0.00646235	20.6059
genus.RikenellaceaeRC9gutgroup.id.11191	rs12501673	4	163830516	G	A	0.116395	0.0262253	3334	6.28983e-06	0.00587711	19.6983
genus.RikenellaceaeRC9gutgroup.id.11191	rs17032291	4	155865671	C	T	-0.169579	0.0368251	3206	6.61004e-06	0.00657501	21.2057
genus.RikenellaceaeRC9gutgroup.id.11191	rs2074881	19	1970021	C	T	-0.142236	0.032391	3315	9.44772e-06	0.00578667	19.2828
genus.RikenellaceaeRC9gutgroup.id.11191	rs7712231	5	31406285	G	A	0.156284	0.0350462	3334	7.97036e-06	0.00593276	19.8859
genus.Romboutsia.id.11347	rs61841503	10	17019559	A	G	0.092888	0.0171454	13568	3.99597e-08	0.0021589	29.351
genus.Romboutsia.id.11347	rs10279978	7	5319387	G	A	-0.0622202	0.0127675	14143	1.17009e-06	0.00167664	23.7492
genus.Romboutsia.id.11347	rs16843578	1	171903885	T	C	-0.0875276	0.0196779	14186	5.08123e-06	0.00139293	19.7849
genus.Romboutsia.id.11347	rs77702691	13	88725540	G	A	-0.094406	0.0208544	12487	7.36973e-06	0.00163871	20.4928
genus.Romboutsia.id.11347	rs75987356	2	16066705	A	G	-0.129578	0.0280454	10466	6.70799e-06	0.00203591	21.3472
genus.Romboutsia.id.11347	rs75200530	8	5088054	G	T	-0.190644	0.0421065	5246	5.06555e-06	0.00389397	20.4998
genus.Romboutsia.id.11347	rs9567264	13	32720756	T	C	0.0580018	0.0127495	14180	5.75689e-06	0.00145764	20.6966
genus.Romboutsia.id.11347	rs34302036	7	78136725	G	A	0.0550261	0.0120835	14185	5.87667e-06	0.00146	20.7374
genus.Romboutsia.id.11347	rs7109293	11	133834657	G	A	0.0919112	0.0205738	14141	6.98354e-06	0.00140953	19.9575
genus.Romboutsia.id.11347	rs114398731	5	57229635	C	G	-0.131039	0.0293815	10326	7.95851e-06	0.00192294	19.8907
genus.Romboutsia.id.11347	rs28603357	7	106406824	C	T	-0.214911	0.0474739	3693	8.52235e-06	0.00552152	20.4931
genus.Romboutsia.id.11347	rs11221428	11	99665050	C	T	-0.0726779	0.0158263	14187	6.48646e-06	0.00148447	21.0885
genus.Romboutsia.id.11347	rs9389266	6	135411737	G	T	0.0722815	0.0162353	14187	9.38461e-06	0.00139539	19.8213
genus.Romboutsia.id.11347	rs62504452	7	145760298	G	A	-0.0710048	0.0156654	14178	4.65831e-06	0.00144713	20.5443
genus.Roseburia.id.2012	rs2034589	16	8307948	C	G	0.0629765	0.0123489	17846	5.01161e-07	0.00145538	26.0076
genus.Roseburia.id.2012	rs116270582	4	119349	A	T	-0.153844	0.0329324	9099	1.19525e-06	0.00239318	21.823
genus.Roseburia.id.2012	rs2160994	12	50650057	C	T	0.0550687	0.0112481	17444	9.6985e-07	0.00137233	23.969
genus.Roseburia.id.2012	rs16910295	11	12009569	C	T	-0.0980434	0.020957	16648	2.91111e-06	0.0013131	21.8867
genus.Roseburia.id.2012	rs12740451	1	95178974	C	T	0.0697527	0.0153607	17837	7.34264e-06	0.00115484	20.6205
genus.Roseburia.id.2012	rs6445851	3	57116228	A	G	-0.0497336	0.0108158	17851	3.52721e-06	0.00118318	21.1437
genus.Roseburia.id.2012	rs9300744	13	103117486	T	C	-0.0588452	0.0126228	17854	4.75118e-06	0.00121589	21.7326
genus.Roseburia.id.2012	rs2943022	5	89598914	C	T	0.0493786	0.0106763	17854	4.11408e-06	0.00119681	21.3911
genus.Roseburia.id.2012	rs6930661	6	12774611	T	C	-0.0961587	0.0204975	16945	2.47942e-06	0.00129725	22.0078
genus.Roseburia.id.2012	rs4748237	10	16051097	C	G	0.0488326	0.0106404	17851	4.67223e-06	0.00117862	21.0621
genus.Roseburia.id.2012	rs147990086	1	145655256	G	A	-0.0578936	0.01324	17840	8.92942e-06	0.00107072	19.1199
genus.Roseburia.id.2012	rs329182	5	125076494	C	T	0.0690327	0.0152884	17854	5.90142e-06	0.00114078	20.3885
genus.Roseburia.id.2012	rs302266	1	194183650	C	T	-0.0777312	0.0172985	17056	8.12587e-06	0.00118258	20.1917
genus.Roseburia.id.2012	rs75326254	6	166170836	T	C	-0.104628	0.0230897	15893	7.50204e-06	0.00129046	20.5332
genus.Roseburia.id.2012	rs55858165	15	86512809	C	A	0.179284	0.0404954	5447	9.98975e-06	0.00358686	19.6008
genus.Roseburia.id.2012	rs57466170	15	37859065	T	C	0.0741405	0.0171601	17333	8.30102e-06	0.00107592	18.6669
genus.Roseburia.id.2012	rs78753150	5	144135655	C	A	0.0968739	0.0214067	16303	9.98312e-06	0.00125474	20.4793
genus.Ruminiclostridium5.id.11355	rs243585	21	19151940	G	C	-0.0585939	0.0121017	16906	1.32681e-06	0.00138491	23.443
genus.Ruminiclostridium5.id.11355	rs2286384	12	1891043	C	G	-0.0518814	0.0107482	17394	1.43857e-06	0.00133789	23.2997
genus.Ruminiclostridium5.id.11355	rs79968837	20	41177956	G	A	-0.0950311	0.0193507	16602	1.14623e-06	0.00145077	24.1177
genus.Ruminiclostridium5.id.11355	rs2482038	10	12835085	A	C	0.0518991	0.0108777	17396	1.70314e-06	0.00130701	22.7639
genus.Ruminiclostridium5.id.11355	rs113753996	5	32477664	C	T	0.0820689	0.0174463	16680	3.98895e-06	0.00132505	22.1285
genus.Ruminiclostridium5.id.11355	rs1492620	6	50405920	C	T	-0.0830505	0.0180073	17397	3.52577e-06	0.00122133	21.271
genus.Ruminiclostridium5.id.11355	rs2791343	8	131316030	C	T	0.051717	0.0113369	17392	5.53959e-06	0.00119526	20.8104
genus.Ruminiclostridium5.id.11355	rs10827477	10	35262588	G	A	-0.0547387	0.0115163	17391	2.19177e-06	0.00129754	22.5922
genus.Ruminiclostridium5.id.11355	rs6121460	20	60293505	A	G	0.0932955	0.0199206	17318	2.64107e-06	0.00126508	21.934
genus.Ruminiclostridium5.id.11355	rs2801960	1	41878680	G	C	0.0520975	0.0115111	17387	6.20872e-06	0.00117683	20.4832
genus.Ruminiclostridium5.id.11355	rs8053158	16	86769909	G	A	-0.0740543	0.0159151	17397	5.89806e-06	0.00124313	21.6512
genus.Ruminiclostridium5.id.11355	rs1223978	13	108775162	C	T	0.0484169	0.0108254	17381	8.16186e-06	0.00114969	20.0034
genus.Ruminiclostridium5.id.11355	rs73002572	2	103755970	C	G	0.181548	0.0414078	3761	8.8222e-06	0.00508777	19.2227
genus.Ruminiclostridium5.id.11355	rs2833828	21	33811886	A	G	0.0489617	0.0108702	17397	6.81651e-06	0.00116495	20.2879
genus.Ruminiclostridium5.id.11355	rs4955951	3	55243531	G	A	-0.0713749	0.0165826	17397	9.95519e-06	0.00106389	18.5261
genus.Ruminiclostridium6.id.11356	rs1756364	14	20954661	T	G	0.0999189	0.0197169	12933	2.53654e-07	0.0019821	25.6815
genus.Ruminiclostridium6.id.11356	rs71414120	14	56938952	G	T	0.200894	0.0406434	5567	1.07697e-06	0.00437106	24.4317
genus.Ruminiclostridium6.id.11356	rs61060922	16	72136154	G	T	0.15913	0.0322283	8955	1.08647e-06	0.00271567	24.3796
genus.Ruminiclostridium6.id.11356	rs79968172	1	240503826	A	G	0.11614	0.0243083	12802	1.66054e-06	0.00178019	22.8271
genus.Ruminiclostridium6.id.11356	rs77193512	11	40289063	G	A	0.0736533	0.0153163	13380	1.29587e-06	0.00172557	23.1246
genus.Ruminiclostridium6.id.11356	rs11992182	8	79766499	C	A	0.0625299	0.0137876	13381	4.64839e-06	0.00153501	20.5684
genus.Ruminiclostridium6.id.11356	rs72991535	18	76018244	G	T	0.135604	0.0295174	9642	4.95367e-06	0.00218454	21.1051
genus.Ruminiclostridium6.id.11356	rs663262	11	86179076	C	T	-0.13498	0.0310715	7876	3.39417e-06	0.00239102	18.872
genus.Ruminiclostridium6.id.11356	rs9555756	13	111703249	C	A	-0.0804138	0.0176692	13369	7.10127e-06	0.00154711	20.7123
genus.Ruminiclostridium6.id.11356	rs792058	2	5548605	A	G	0.0554234	0.0125423	12933	8.57953e-06	0.0015078	19.5268
genus.Ruminiclostridium6.id.11356	rs10829821	10	132651293	C	T	-0.097606	0.0216072	12802	3.47141e-06	0.00159167	20.4058
genus.Ruminiclostridium6.id.11356	rs67479537	19	10115515	C	T	0.118994	0.026487	11613	9.302e-06	0.00173525	20.183
genus.Ruminiclostridium6.id.11356	rs1871858	15	61047117	G	C	-0.105422	0.0237274	12818	9.11606e-06	0.00153793	19.7404
genus.Ruminiclostridium6.id.11356	rs116969552	10	128214403	G	A	-0.166823	0.0376681	6824	9.15949e-06	0.00286685	19.6139
genus.Ruminiclostridium6.id.11356	rs2548459	19	49209339	T	C	0.0554866	0.0122755	13377	6.40206e-06	0.00152526	20.4315
genus.Ruminiclostridium6.id.11356	rs73176030	7	101271282	C	T	0.058665	0.013208	13378	7.28883e-06	0.00147272	19.7282
genus.Ruminiclostridium6.id.11356	rs35362464	4	36478011	A	C	0.0720077	0.0165387	13308	8.99138e-06	0.00142263	18.9564
genus.Ruminiclostridium9.id.11357	rs57665991	3	157841287	G	C	-0.0641507	0.0123339	16725	2.07274e-07	0.00161506	27.0523
genus.Ruminiclostridium9.id.11357	rs12040548	1	247710285	T	G	0.0570422	0.0122359	16721	3.14872e-06	0.00129821	21.733
genus.Ruminiclostridium9.id.11357	rs115044523	7	47013498	A	G	-0.0980026	0.0202616	16107	2.37202e-06	0.00145056	23.3951
genus.Ruminiclostridium9.id.11357	rs12419854	11	68886460	A	T	-0.0727975	0.0155594	16027	3.17992e-06	0.00136413	21.89
genus.Ruminiclostridium9.id.11357	rs6082461	20	2210530	C	A	0.0586425	0.0131004	16650	4.86594e-06	0.00120218	20.0381
genus.Ruminiclostridium9.id.11357	rs113048721	9	74214419	G	C	0.0600735	0.0132737	16719	4.10352e-06	0.00122374	20.4823
genus.Ruminiclostridium9.id.11357	rs918449	19	34371198	G	A	-0.0950908	0.0197177	16725	2.55994e-06	0.00138883	23.2576
genus.Ruminiclostridium9.id.11357	rs73592673	6	128568828	T	A	-0.081629	0.0169515	15493	2.13971e-06	0.00149467	23.1886
genus.Ruminiclostridium9.id.11357	rs79082720	7	155701010	G	C	0.0928576	0.0204871	16094	6.46935e-06	0.00127499	20.5434
genus.Ruminiclostridium9.id.11357	rs74303178	8	14697544	C	T	0.0532742	0.0119274	16706	7.91566e-06	0.0011929	19.9501
genus.Ruminiclostridium9.id.11357	rs13033315	2	204706865	A	T	0.0511195	0.0111418	16724	5.68052e-06	0.00125727	21.0506
genus.Ruminiclostridium9.id.11357	rs9809789	3	29179983	T	C	-0.0717454	0.0159673	16025	8.71968e-06	0.00125844	20.1894
genus.Ruminiclostridium9.id.11357	rs9522712	13	90441578	C	T	0.0699728	0.0154939	16725	4.65962e-06	0.00121813	20.3956
genus.Ruminiclostridium9.id.11357	rs78191726	6	67655320	C	T	0.0944998	0.0210206	16039	7.58287e-06	0.00125864	20.2103
genus.Ruminiclostridium9.id.11357	rs7137760	12	10702414	T	C	0.050797	0.0112182	16722	7.06911e-06	0.00122478	20.5035
genus.RuminococcaceaeNK4A214group.id.11358	rs5994253	22	17793012	G	A	-0.0811302	0.0157621	15288	2.35183e-07	0.00173018	26.4934
genus.RuminococcaceaeNK4A214group.id.11358	rs136761	22	49796014	A	G	-0.0587521	0.0119155	14822	8.15195e-07	0.00163781	24.3122
genus.RuminococcaceaeNK4A214group.id.11358	rs11586410	1	157338888	A	G	-0.0863422	0.0169937	14822	3.66276e-07	0.00173887	25.8149
genus.RuminococcaceaeNK4A214group.id.11358	rs34576931	12	78373555	C	G	-0.0873312	0.0194886	14678	4.71641e-06	0.00136639	20.0806
genus.RuminococcaceaeNK4A214group.id.11358	rs114244418	2	235430299	G	C	-0.175266	0.0372779	7123	3.59151e-06	0.00309461	22.1051
genus.RuminococcaceaeNK4A214group.id.11358	rs4814689	20	18030357	T	C	-0.1083	0.0230708	14009	4.5519e-06	0.00157074	22.036
genus.RuminococcaceaeNK4A214group.id.11358	rs73158814	7	132042135	G	C	-0.109257	0.0227458	13077	2.19798e-06	0.00176153	23.0726
genus.RuminococcaceaeNK4A214group.id.11358	rs12731	2	239087912	G	A	-0.0527684	0.0115053	15288	4.87237e-06	0.00137423	21.0353
genus.RuminococcaceaeNK4A214group.id.11358	rs7573569	2	141897042	C	T	0.107739	0.0233638	14822	3.23139e-06	0.00143279	21.2645
genus.RuminococcaceaeNK4A214group.id.11358	rs147475196	3	26509287	G	A	-0.133769	0.0295196	9917	4.72496e-06	0.00206679	20.5347
genus.RuminococcaceaeNK4A214group.id.11358	rs62027366	16	24073806	C	T	0.0615389	0.0137612	14822	6.58456e-06	0.00134758	19.9981
genus.RuminococcaceaeNK4A214group.id.11358	rs12642039	4	159932022	C	T	-0.0553003	0.0119397	15276	3.43005e-06	0.0014025	21.4519
genus.RuminococcaceaeNK4A214group.id.11358	rs35559912	5	35288938	C	T	-0.0925071	0.0203674	13976	4.89023e-06	0.00147407	20.6291
genus.RuminococcaceaeNK4A214group.id.11358	rs13087692	3	84725039	G	T	0.0574623	0.012594	15288	8.69224e-06	0.00136006	20.8181
genus.RuminococcaceaeNK4A214group.id.11358	rs6681678	1	100248591	T	C	-0.100174	0.024	13031	9.04931e-06	0.00133536	17.4216
genus.RuminococcaceaeNK4A214group.id.11358	rs11241747	5	123846318	T	C	0.0533858	0.0120035	14822	6.58971e-06	0.00133294	19.7806
genus.RuminococcaceaeUCG002.id.11360	rs55793120	12	47384118	C	T	0.137396	0.027414	11669	4.80674e-07	0.00214838	25.1191
genus.RuminococcaceaeUCG002.id.11360	rs7155595	14	77502546	A	C	0.0569929	0.0116986	17084	1.14931e-06	0.00138749	23.734
genus.RuminococcaceaeUCG002.id.11360	rs77564310	15	80713184	C	A	-0.0713093	0.0140855	17000	3.28614e-07	0.00150554	25.6298
genus.RuminococcaceaeUCG002.id.11360	rs10927423	1	14732458	A	C	-0.0713617	0.0147712	17096	8.49518e-07	0.00136352	23.3398
genus.RuminococcaceaeUCG002.id.11360	rs67746927	4	12207874	G	C	-0.054237	0.0110357	16651	9.17088e-07	0.00144868	24.1541
genus.RuminococcaceaeUCG002.id.11360	rs116974815	11	111712942	A	C	-0.189731	0.0396566	5819	2.02518e-06	0.00391957	22.8899
genus.RuminococcaceaeUCG002.id.11360	rs7120052	11	86335459	C	A	0.0624796	0.0135523	17097	1.96895e-06	0.00124177	21.2544
genus.RuminococcaceaeUCG002.id.11360	rs10916131	1	227563126	T	C	-0.069333	0.0146753	17097	2.87497e-06	0.00130397	22.3205
genus.RuminococcaceaeUCG002.id.11360	rs79016051	1	238938497	T	C	-0.0887747	0.0189424	16937	2.33742e-06	0.00129527	21.9638
genus.RuminococcaceaeUCG002.id.11360	rs12463378	19	54475808	G	A	-0.0522061	0.0112086	16994	2.95523e-06	0.00127508	21.6938
genus.RuminococcaceaeUCG002.id.11360	rs11750293	5	123822114	T	G	-0.0578304	0.0120512	17094	1.76136e-06	0.00134546	23.0276
genus.RuminococcaceaeUCG002.id.11360	rs2265670	1	190171640	G	C	-0.0512404	0.0109287	17096	2.99166e-06	0.00128436	21.9831
genus.RuminococcaceaeUCG002.id.11360	rs15256	10	73820548	T	C	0.0732376	0.016834	17095	9.45659e-06	0.0011061	18.9275
genus.RuminococcaceaeUCG002.id.11360	rs882348	4	23325040	G	A	-0.0799946	0.0178618	17097	5.44852e-06	0.0011719	20.0572
genus.RuminococcaceaeUCG002.id.11360	rs72874194	2	45178830	C	G	-0.0770289	0.016725	16651	3.46664e-06	0.00127244	21.2118
genus.RuminococcaceaeUCG002.id.11360	rs6793778	3	24045453	T	C	-0.0558706	0.0125258	17094	9.81289e-06	0.00116267	19.8955
genus.RuminococcaceaeUCG002.id.11360	rs7342369	12	129451330	A	C	-0.0527803	0.0116023	16651	5.66121e-06	0.00124144	20.6944
genus.RuminococcaceaeUCG002.id.11360	rs10964441	9	20131746	A	G	-0.14906	0.034486	5346	7.45116e-06	0.00348381	18.6826
genus.RuminococcaceaeUCG002.id.11360	rs11607472	11	43344751	G	A	-0.0780229	0.0176325	16282	7.18671e-06	0.00120127	19.5802
genus.RuminococcaceaeUCG002.id.11360	rs7249614	19	43637890	G	A	-0.0492778	0.0110807	16651	9.07376e-06	0.0011865	19.7775
genus.RuminococcaceaeUCG002.id.11360	rs76847269	5	141014951	G	A	0.163508	0.0356151	7654	5.1719e-06	0.00274689	21.0771
genus.RuminococcaceaeUCG002.id.11360	rs6542556	2	120757853	G	A	0.050974	0.011406	17094	7.86123e-06	0.00116716	19.9724
genus.RuminococcaceaeUCG002.id.11360	rs57079348	13	87920450	G	T	-0.076573	0.0172819	16372	7.21822e-06	0.00119783	19.632
genus.RuminococcaceaeUCG002.id.11360	rs56030423	15	90780618	A	G	-0.0982874	0.0216344	14937	6.30385e-06	0.00138007	20.6398
genus.RuminococcaceaeUCG002.id.11360	rs362417	14	73589896	C	G	-0.054863	0.0120984	17097	7.80005e-06	0.00120147	20.5638
genus.RuminococcaceaeUCG002.id.11360	rs113147300	9	114066670	G	A	-0.075842	0.0164562	16370	7.6914e-06	0.00129599	21.2403
genus.RuminococcaceaeUCG003.id.11361	rs10490280	2	37905976	T	C	-0.0672094	0.0143309	14004	4.15551e-06	0.00156833	21.9943
genus.RuminococcaceaeUCG003.id.11361	rs11243416	9	134416970	C	T	-0.0925653	0.0191203	14004	1.66882e-06	0.00167105	23.4372
genus.RuminococcaceaeUCG003.id.11361	rs11613919	12	75496463	T	G	0.0727604	0.0155716	14309	1.62509e-06	0.00152374	21.8334
genus.RuminococcaceaeUCG003.id.11361	rs139730	22	25292719	C	G	-0.0577655	0.0130645	14004	9.72112e-06	0.0013943	19.5503
genus.RuminococcaceaeUCG003.id.11361	rs16959793	15	35071718	C	A	-0.062527	0.0131259	14412	2.21709e-06	0.00157229	22.6924
genus.RuminococcaceaeUCG003.id.11361	rs2523124	7	97348436	C	T	-0.0546625	0.0120823	14409	5.7837e-06	0.00141869	20.4681
genus.RuminococcaceaeUCG003.id.11361	rs3013089	1	13794594	A	G	-0.0551473	0.0120346	14408	4.38133e-06	0.00145549	20.9984
genus.RuminococcaceaeUCG003.id.11361	rs4452755	8	82026852	C	A	-0.0634463	0.0134741	14406	3.29335e-06	0.00153696	22.1725
genus.RuminococcaceaeUCG003.id.11361	rs4532474	6	105781538	A	G	0.0769231	0.017045	14412	4.82127e-06	0.00141138	20.3667
genus.RuminococcaceaeUCG003.id.11361	rs4629039	18	46485154	A	T	0.0553742	0.0122659	14404	6.54355e-06	0.00141311	20.3804
genus.RuminococcaceaeUCG003.id.11361	rs646327	19	49209851	A	G	0.0586696	0.0118369	14406	7.8318e-07	0.00170264	24.5667
genus.RuminococcaceaeUCG003.id.11361	rs6759615	2	205238716	G	A	0.102523	0.0200204	14410	7.86224e-07	0.00181678	26.2238
genus.RuminococcaceaeUCG003.id.11361	rs73341549	7	51541468	C	T	-0.169857	0.0318768	6744	1.50953e-07	0.00419377	28.3935
genus.RuminococcaceaeUCG003.id.11361	rs78720113	3	41982393	G	A	-0.115348	0.0249601	13078	7.59261e-06	0.0016306	21.3566
genus.RuminococcaceaeUCG004.id.11362	rs6769553	3	54427795	G	A	0.0849743	0.0157451	9501	7.91068e-08	0.00305688	29.1264
genus.RuminococcaceaeUCG004.id.11362	rs12125734	1	103732214	T	G	0.133972	0.0257417	8938	2.09428e-07	0.00302201	27.0865
genus.RuminococcaceaeUCG004.id.11362	rs511258	3	169966722	A	G	-0.0757474	0.0162475	9500	4.52052e-06	0.00228317	21.7352
genus.RuminococcaceaeUCG004.id.11362	rs2248146	7	24791998	C	T	0.0689452	0.0153649	9502	8.20001e-06	0.00211497	20.1348
genus.RuminococcaceaeUCG004.id.11362	rs10976229	9	7317307	G	T	0.095976	0.0214554	9116	7.04477e-06	0.00219074	20.0103
genus.RuminococcaceaeUCG004.id.11362	rs7569771	2	239846337	G	A	-0.075914	0.0170308	9502	8.11964e-06	0.0020871	19.8689
genus.RuminococcaceaeUCG004.id.11362	rs872501	8	139253064	A	G	0.116125	0.025946	8473	5.80805e-06	0.00235911	20.0313
genus.RuminococcaceaeUCG004.id.11362	rs550351	1	18676399	C	A	0.078587	0.018003	9498	9.43128e-06	0.00200262	19.055
genus.RuminococcaceaeUCG004.id.11362	rs3800154	6	2119329	C	A	-0.0797959	0.0177639	9406	6.11581e-06	0.00214111	20.1782
genus.RuminococcaceaeUCG004.id.11362	rs11961899	6	132887921	A	G	-0.0707825	0.0161381	9501	9.1802e-06	0.0020211	19.2374
genus.RuminococcaceaeUCG004.id.11362	rs9818949	3	197683751	T	G	0.0859927	0.0188671	9116	5.38832e-06	0.00227412	20.7735
genus.RuminococcaceaeUCG004.id.11362	rs7123615	11	15771251	G	C	-0.0786157	0.0179592	9502	7.09181e-06	0.00201302	19.1623
genus.RuminococcaceaeUCG005.id.11363	rs10950694	7	18026604	C	T	0.0577628	0.011412	15821	4.298e-07	0.00161693	25.6196
genus.RuminococcaceaeUCG005.id.11363	rs34781347	20	16312851	A	G	0.188685	0.0386484	6061	6.04728e-07	0.00391837	23.8348
genus.RuminococcaceaeUCG005.id.11363	rs12288512	11	27747671	G	A	0.066635	0.0144356	15473	3.10278e-06	0.00137538	21.3078
genus.RuminococcaceaeUCG005.id.11363	rs60081663	5	32755085	G	C	0.158082	0.0319586	9342	9.28113e-07	0.00261279	24.4673
genus.RuminococcaceaeUCG005.id.11363	rs114279581	2	198122357	G	A	-0.146604	0.0316034	8465	3.21853e-06	0.00253628	21.5191
genus.RuminococcaceaeUCG005.id.11363	rs12458218	18	22575871	C	T	0.0677322	0.0144525	16099	2.41027e-06	0.0013626	21.9637
genus.RuminococcaceaeUCG005.id.11363	rs35166120	8	3099727	G	C	-0.0686153	0.0146252	16092	3.75403e-06	0.00136612	22.0109
genus.RuminococcaceaeUCG005.id.11363	rs7555878	1	187906034	G	A	0.0586677	0.0125277	16100	2.81022e-06	0.00136047	21.9308
genus.RuminococcaceaeUCG005.id.11363	rs394449	17	7034575	T	A	0.0692909	0.0148712	15728	2.59897e-06	0.00137861	21.71
genus.RuminococcaceaeUCG005.id.11363	rs10873449	14	94630731	C	T	0.0654843	0.0143973	16098	4.11169e-06	0.00128361	20.6876
genus.RuminococcaceaeUCG005.id.11363	rs2893871	10	62662781	A	G	-0.073644	0.015548	16103	3.53845e-06	0.00139145	22.435
genus.RuminococcaceaeUCG005.id.11363	rs72776570	10	4240906	A	C	0.087067	0.0197179	15376	5.35716e-06	0.00126663	19.4978
genus.RuminococcaceaeUCG005.id.11363	rs898577	15	68705697	C	T	-0.123012	0.0286671	9991	7.46313e-06	0.00183996	18.4132
genus.RuminococcaceaeUCG005.id.11363	rs7449320	5	154003091	A	C	0.0599163	0.0130836	16095	4.80776e-06	0.00130146	20.9717
genus.RuminococcaceaeUCG005.id.11363	rs10937802	4	7302344	A	G	0.0755811	0.0168226	15821	8.17353e-06	0.0012744	20.1855
genus.RuminococcaceaeUCG005.id.11363	rs7586445	2	239509030	A	G	0.0782349	0.0176458	15099	8.8145e-06	0.00130036	19.6571
genus.RuminococcaceaeUCG005.id.11363	rs55793120	12	47384118	C	T	0.121548	0.0279546	11224	7.37046e-06	0.00168184	18.9054
genus.RuminococcaceaeUCG009.id.11366	rs8009993	14	39306809	C	G	-0.135936	0.0244857	7389	4.42176e-08	0.00415499	30.821
genus.RuminococcaceaeUCG009.id.11366	rs1550196	17	32786955	A	G	0.130842	0.0262478	7389	1.13288e-06	0.00335258	24.8488
genus.RuminococcaceaeUCG009.id.11366	rs4708333	6	78106701	G	T	-0.084033	0.0174757	7511	1.56246e-06	0.00306982	23.1223
genus.RuminococcaceaeUCG009.id.11366	rs61779334	1	39983022	C	G	-0.138137	0.0292072	6865	1.94241e-06	0.00324873	22.3687
genus.RuminococcaceaeUCG009.id.11366	rs4079028	1	202299085	T	C	0.0915623	0.019936	7480	3.28244e-06	0.00281285	21.0939
genus.RuminococcaceaeUCG009.id.11366	rs2058609	12	12970792	G	A	0.0816464	0.017472	7510	3.12485e-06	0.00290005	21.8369
genus.RuminococcaceaeUCG009.id.11366	rs12508214	4	7426937	T	C	-0.0774649	0.0168937	7511	4.75487e-06	0.00279231	21.0262
genus.RuminococcaceaeUCG009.id.11366	rs9558661	13	106650093	C	T	-0.0897823	0.0200739	7480	7.00847e-06	0.00266792	20.0041
genus.RuminococcaceaeUCG009.id.11366	rs758191	16	1979831	G	T	0.17702	0.0375113	5829	9.00992e-06	0.00380729	22.2699
genus.RuminococcaceaeUCG009.id.11366	rs2192926	2	75512668	G	A	-0.089048	0.0192989	7511	4.87746e-06	0.0028273	21.2904
genus.RuminococcaceaeUCG009.id.11366	rs113006825	6	51803869	C	T	-0.0928893	0.0208035	7165	7.97701e-06	0.0027756	19.937
genus.RuminococcaceaeUCG009.id.11366	rs138460696	2	66396776	G	A	0.139274	0.0315794	6865	9.80841e-06	0.00282612	19.4506
genus.RuminococcaceaeUCG009.id.11366	rs6952765	7	32001710	A	G	0.0732099	0.0166777	7511	8.13062e-06	0.0025596	19.2694
genus.RuminococcaceaeUCG009.id.11366	rs78410648	19	52399401	G	A	0.120989	0.0277317	7510	9.67203e-06	0.0025288	19.0344
genus.RuminococcaceaeUCG010.id.11367	rs35506912	15	36607072	C	G	-0.0693743	0.0147926	12793	3.20918e-06	0.00171656	21.9943
genus.RuminococcaceaeUCG010.id.11367	rs682403	9	135968557	G	A	-0.0588161	0.0124671	12864	2.36537e-06	0.00172743	22.2566
genus.RuminococcaceaeUCG010.id.11367	rs6958419	7	16349864	T	C	-0.0585718	0.0124994	12870	2.84162e-06	0.00170353	21.9584
genus.RuminococcaceaeUCG010.id.11367	rs2820282	6	104728618	C	A	-0.0592304	0.0125917	12865	2.85385e-06	0.00171724	22.1269
genus.RuminococcaceaeUCG010.id.11367	rs12597105	16	5233941	A	G	0.0670855	0.0144415	12415	4.873e-06	0.00173541	21.5791
[truncated: 604 more rows]

## Sheet: Table S2
Supplementary Table 2. Used instrumental variables for 850 blood metabolites
Notations: SNP, Single nucleotide polymorphism; R2, proportion of variance in exposure variable explained by SNPs; F, the value of F statistics to examine the weak instrument bias
Metabolites	Accession ID	Super pathway	SNP	Chromosome	Position	Other allele	Effect allele	Effect allele frequency	Beta	Standard error	Sample size	P-value	R2	F
Carnitine levels	GCST90199621	Lipid	rs7537155	1	18880127	G	A	0.199113	-0.0900652	0.019229	8192	2.81588e-06	0.00258711	21.2434
Carnitine levels	GCST90199621	Lipid	rs78562549	2	36068755	G	T	0.00740514	0.394897	0.0881915	8192	7.54445e-06	0.00229247	18.8184
Carnitine levels	GCST90199621	Lipid	rs4254516	2	112944230	G	C	0.455659	-0.0700485	0.0152171	8192	4.15883e-06	0.0024341	19.9839
Carnitine levels	GCST90199621	Lipid	rs12692101	2	129893296	A	T	0.444305	-0.0812856	0.0159379	8192	3.3939e-07	0.00326268	26.8088
Carnitine levels	GCST90199621	Lipid	rs13026148	2	214649844	G	A	0.378223	-0.0706059	0.0158653	8192	8.57356e-06	0.00234474	19.2485
Carnitine levels	GCST90199621	Lipid	rs73025372	3	15272857	A	G	0.0515375	0.157569	0.0346167	8192	5.31831e-06	0.00242725	19.9276
Carnitine levels	GCST90199621	Lipid	rs115168226	4	39615371	A	G	0.00618191	-0.446554	0.097039	8192	4.18852e-06	0.00245023	20.1167
Carnitine levels	GCST90199621	Lipid	rs10006723	4	101752577	G	T	0.052858	0.170956	0.0345341	8192	7.40711e-07	0.00292634	24.0371
Carnitine levels	GCST90199621	Lipid	rs1511808	4	188424754	C	T	0.615503	-0.0697692	0.0157378	8192	9.28299e-06	0.00230399	18.9133
Carnitine levels	GCST90199621	Lipid	rs147994823	5	130231344	G	A	0.0200171	-0.246641	0.0542227	8192	5.3986e-06	0.0023866	19.593
Carnitine levels	GCST90199621	Lipid	rs13357247	5	130801664	C	T	0.0499694	-0.198899	0.0349697	8192	1.28725e-08	0.0037561	30.8784
Carnitine levels	GCST90199621	Lipid	rs72803723	5	131069047	C	G	0.162497	-0.100046	0.0209397	8192	1.772e-06	0.00272434	22.3733
Carnitine levels	GCST90199621	Lipid	rs147117425	5	131554665	G	A	0.0247004	-0.388454	0.0488147	8192	1.75219e-15	0.00727028	59.9797
Carnitine levels	GCST90199621	Lipid	rs149492035	5	131555619	A	G	0.0250642	-0.275938	0.0485798	8192	1.34615e-08	0.0037212	30.5905
Carnitine levels	GCST90199621	Lipid	rs35566767	5	132270356	C	G	0.0866031	0.132092	0.0272754	8192	1.27952e-06	0.00276043	22.6705
Carnitine levels	GCST90199621	Lipid	rs7705826	5	132396764	T	G	0.833702	0.199276	0.0204928	8192	2.37787e-22	0.0110113	91.1865
Carnitine levels	GCST90199621	Lipid	rs4705857	5	132401338	C	T	0.312984	0.120477	0.0164612	8192	2.50168e-13	0.00624205	51.4435
Carnitine levels	GCST90199621	Lipid	rs74860073	5	132465528	G	A	0.00946854	-0.565896	0.0792344	8192	9.19475e-13	0.00600696	49.4943
Carnitine levels	GCST90199621	Lipid	rs35938541	5	132736616	T	C	0.0116923	-0.432717	0.0706538	8192	9.09874e-10	0.00432743	35.5957
Carnitine levels	GCST90199621	Lipid	rs149235996	5	151340348	A	G	0.0120372	-0.56909	0.0700396	8192	4.46387e-16	0.00770297	63.577
Carnitine levels	GCST90199621	Lipid	rs72836546	6	14093088	C	T	0.23482	-0.0906795	0.0180707	8192	5.22043e-07	0.00295493	24.2726
Carnitine levels	GCST90199621	Lipid	rs41271291	6	14134975	G	C	0.0137113	0.298233	0.0658645	8192	5.95492e-06	0.0024056	19.7494
Carnitine levels	GCST90199621	Lipid	rs112819917	6	58310440	G	A	0.00817656	-0.438422	0.0855532	8192	2.98241e-07	0.00311759	25.613
Carnitine levels	GCST90199621	Lipid	rs6948330	7	64596354	T	C	0.0898691	0.124109	0.0267901	8192	3.61045e-06	0.00251971	20.6886
Carnitine levels	GCST90199621	Lipid	rs13247874	7	73596112	C	T	0.190234	-0.103668	0.0195859	8192	1.20324e-07	0.00331106	27.2077
Carnitine levels	GCST90199621	Lipid	rs78428648	8	115036848	G	A	0.0377174	0.179162	0.0400467	8192	7.68304e-06	0.00233006	19.1277
Carnitine levels	GCST90199621	Lipid	rs79717472	9	120853883	A	G	0.0280471	-0.218081	0.0461728	8192	2.32235e-06	0.00259298	21.2917
Carnitine levels	GCST90199621	Lipid	rs3781098	10	27015680	G	T	0.0536283	0.150913	0.0341624	8192	9.98486e-06	0.00231174	18.977
Carnitine levels	GCST90199621	Lipid	rs76187828	10	33762953	A	G	0.0930578	-0.117619	0.0264472	8192	8.69448e-06	0.00233516	19.1698
Carnitine levels	GCST90199621	Lipid	rs10900223	10	45526183	T	C	0.250122	-0.105448	0.0176162	8192	2.15271e-09	0.00417109	34.3043
Carnitine levels	GCST90199621	Lipid	rs1981138	10	59543884	T	G	0.54508	-0.0748336	0.0158428	8192	2.31806e-06	0.00277727	22.8092
Carnitine levels	GCST90199621	Lipid	rs10826332	10	59620508	T	A	0.0770596	-0.142187	0.0286481	8192	6.9336e-07	0.00287574	23.6203
Carnitine levels	GCST90199621	Lipid	rs35118904	10	59632137	T	A	0.0164929	-0.292417	0.0604507	8192	1.31629e-06	0.00277402	22.7824
Carnitine levels	GCST90199621	Lipid	rs116899466	10	59636476	G	A	0.0141544	-0.495829	0.0637741	8192	7.55805e-15	0.00686111	56.5807
Carnitine levels	GCST90199621	Lipid	rs10826337	10	59649711	G	A	0.404142	0.207759	0.0156441	8192	3.01232e-40	0.0207887	173.874
Carnitine levels	GCST90199621	Lipid	rs753763	10	59685654	T	C	0.0465587	-0.331554	0.0364365	8192	9.07389e-20	0.00975963	80.7192
Carnitine levels	GCST90199621	Lipid	rs73265546	10	59704127	A	G	0.0393424	0.214886	0.0392044	8192	4.22511e-08	0.0034904	28.6865
Carnitine levels	GCST90199621	Lipid	rs61863105	10	59705194	A	T	0.0482128	0.25925	0.0357385	8192	4.04388e-13	0.00616836	50.8324
Carnitine levels	GCST90199621	Lipid	rs1171617	10	59707424	G	T	0.770118	0.443332	0.0179927	8192	4.75726e-134	0.0695906	612.576
Carnitine levels	GCST90199621	Lipid	rs77747345	10	59712327	A	G	0.0521303	0.223209	0.0348444	8192	1.49515e-10	0.00492371	40.5247
Carnitine levels	GCST90199621	Lipid	rs56303410	10	59715837	G	A	0.319436	-0.212273	0.0163132	8192	1.04069e-38	0.0195917	163.663
Carnitine levels	GCST90199621	Lipid	rs79064584	10	59716847	C	T	0.0301915	-0.350643	0.0448371	8192	5.26672e-15	0.00719998	59.3954
Carnitine levels	GCST90199621	Lipid	rs10993999	10	59766523	C	T	0.454424	0.109411	0.0158983	8192	5.90572e-12	0.00593565	48.9033
Carnitine levels	GCST90199621	Lipid	rs139678542	10	59856463	T	A	0.0245952	-0.283458	0.04945	8192	9.91277e-09	0.00385516	31.696
Carnitine levels	GCST90199621	Lipid	rs55775057	11	20146362	G	A	0.150493	-0.0960378	0.0215564	8192	8.38207e-06	0.00235829	19.3601
Carnitine levels	GCST90199621	Lipid	rs2512510	11	80402523	G	A	0.216759	-0.0870239	0.0186419	8192	3.03877e-06	0.00257146	21.1145
Carnitine levels	GCST90199621	Lipid	rs76638161	11	109223591	C	T	0.0318954	0.192728	0.0434891	8192	9.35172e-06	0.00229388	18.83
Carnitine levels	GCST90199621	Lipid	rs2625939	12	94623634	C	T	0.228206	0.0859678	0.0183528	8192	2.81073e-06	0.00260334	21.377
Carnitine levels	GCST90199621	Lipid	rs1765260	15	79574005	G	A	0.153343	-0.0999797	0.0211507	8192	2.27832e-06	0.00259552	21.3127
Carnitine levels	GCST90199621	Lipid	rs11871125	17	19529080	C	T	0.394949	0.072665	0.0157893	8192	4.1814e-06	0.00252356	20.7202
Carnitine levels	GCST90199621	Lipid	rs73006619	19	20498107	A	C	0.0466597	-0.168203	0.0368665	8192	5.05538e-06	0.00251702	20.6664
Benzoate levels	GCST90199622	Xenobiotics	rs72638543	1	6935462	C	T	0.0417238	0.185887	0.0404404	7306	4.29519e-06	0.00276314	20.2379
Benzoate levels	GCST90199622	Xenobiotics	rs9943251	1	151944639	G	A	0.315014	0.0830144	0.0176575	7306	2.58422e-06	0.00297405	21.7873
Benzoate levels	GCST90199622	Xenobiotics	rs149187032	2	96874928	G	A	0.0116664	-0.341939	0.0762734	7306	7.3576e-06	0.0026963	19.747
Benzoate levels	GCST90199622	Xenobiotics	rs186382517	2	127497198	T	C	0.00144389	1.05299	0.215383	7306	1.01397e-06	0.00319731	23.4281
Benzoate levels	GCST90199622	Xenobiotics	rs141054369	2	198163971	C	T	0.00796594	-0.413333	0.0922709	7306	7.47975e-06	0.00270019	19.7756
Benzoate levels	GCST90199622	Xenobiotics	rs62192967	2	241587764	A	T	0.0543493	-0.163284	0.0362749	7306	6.7542e-06	0.00274058	20.0722
Benzoate levels	GCST90199622	Xenobiotics	rs113989462	3	10119238	C	G	0.0159655	0.298062	0.0656385	7306	5.5997e-06	0.00279149	20.4461
Benzoate levels	GCST90199622	Xenobiotics	rs9863931	3	65029103	C	T	0.132697	-0.108363	0.0240017	7306	6.33735e-06	0.00270286	19.7952
Benzoate levels	GCST90199622	Xenobiotics	rs149023824	4	124909398	A	G	0.00253668	0.721556	0.162488	7306	8.96732e-06	0.00263471	19.2948
Benzoate levels	GCST90199622	Xenobiotics	rs11749139	5	76692142	T	G	0.0382593	-0.191343	0.0427947	7306	7.77842e-06	0.00269433	19.7325
Benzoate levels	GCST90199622	Xenobiotics	rs73801273	5	167537696	C	T	0.0261245	0.243319	0.0511669	7306	1.98052e-06	0.00301254	22.0701
Benzoate levels	GCST90199622	Xenobiotics	rs117191976	8	7071429	G	T	0.00442784	0.561037	0.121863	7306	4.14808e-06	0.00277509	20.3257
Benzoate levels	GCST90199622	Xenobiotics	rs6468762	8	101217958	G	A	0.0144798	0.319567	0.068531	7306	3.1148e-06	0.00291462	21.3506
Benzoate levels	GCST90199622	Xenobiotics	rs11166865	8	138955456	C	A	0.700507	-0.0846751	0.018635	7306	5.52263e-06	0.00300843	22.0399
Benzoate levels	GCST90199622	Xenobiotics	rs181702052	11	133125620	G	C	0.00337001	0.703091	0.141266	7306	6.455e-07	0.00332061	24.3346
Benzoate levels	GCST90199622	Xenobiotics	rs533126002	13	103265932	T	C	0.00384615	0.600846	0.132243	7306	5.53254e-06	0.00276636	20.2616
Benzoate levels	GCST90199622	Xenobiotics	rs2749463	14	49018533	G	C	0.844828	-0.10725	0.022653	7306	2.19626e-06	0.00301583	22.0942
Benzoate levels	GCST90199622	Xenobiotics	rs11625375	14	85809056	C	T	0.965631	-0.204178	0.045214	7306	6.30756e-06	0.00276711	20.267
Benzoate levels	GCST90199622	Xenobiotics	rs11070230	15	39725132	A	G	0.971915	-0.230238	0.0500968	7306	4.30982e-06	0.00289392	21.1985
Benzoate levels	GCST90199622	Xenobiotics	rs62209511	21	23369148	C	T	0.0387693	-0.194544	0.0425626	7306	4.85941e-06	0.00282086	20.6618
Maltotriose levels	GCST90199623	Carbohydrate	rs7525374	1	4693997	A	G	0.525656	0.0950368	0.0212325	4641	7.60482e-06	0.00450411	20.9891
Maltotriose levels	GCST90199623	Carbohydrate	rs72670481	1	68255458	C	T	0.0444222	-0.287487	0.0506395	4641	1.36972e-08	0.00701669	32.7805
Maltotriose levels	GCST90199623	Carbohydrate	rs79441497	2	139973386	A	G	0.0274713	0.282649	0.0627987	4641	6.76728e-06	0.00426881	19.8879
Maltotriose levels	GCST90199623	Carbohydrate	rs147666382	2	209703171	G	A	0.0362508	-0.2699	0.0550729	4641	9.54593e-07	0.00509	23.7333
Maltotriose levels	GCST90199623	Carbohydrate	rs113410972	3	134325888	G	A	0.135389	0.141264	0.0309121	4641	4.88054e-06	0.00467194	21.7749
Maltotriose levels	GCST90199623	Carbohydrate	rs9855944	3	141700065	G	A	0.360843	0.0992769	0.0216311	4641	4.44236e-06	0.00454624	21.1863
Maltotriose levels	GCST90199623	Carbohydrate	rs62317587	4	58402103	A	C	0.0101798	-0.475907	0.103471	4641	4.23694e-06	0.00456425	21.2707
Maltotriose levels	GCST90199623	Carbohydrate	rs75049736	5	66323556	A	G	0.0334302	-0.274871	0.0590191	4641	3.20362e-06	0.0048827	22.762
Maltotriose levels	GCST90199623	Carbohydrate	rs117257402	7	83782516	C	T	0.00954654	0.523098	0.106839	4641	9.77447e-07	0.00517459	24.1298
Maltotriose levels	GCST90199623	Carbohydrate	rs150215008	8	99994779	C	T	0.044205	-0.229438	0.0505115	4641	5.56468e-06	0.00444833	20.728
Maltotriose levels	GCST90199623	Carbohydrate	rs150000891	9	1931505	G	T	0.0219792	-0.322444	0.0705527	4641	4.87109e-06	0.00446991	20.829
Maltotriose levels	GCST90199623	Carbohydrate	rs1412877	9	9437369	T	C	0.28388	-0.105446	0.0232488	4641	5.74561e-06	0.00452075	21.067
Maltotriose levels	GCST90199623	Carbohydrate	rs12340914	9	18511076	A	G	0.413842	0.0942204	0.0211623	4641	8.49668e-06	0.00430694	20.0663
Maltotriose levels	GCST90199623	Carbohydrate	rs1360005	10	95311303	T	C	0.510903	0.097467	0.0207116	4641	2.52725e-06	0.00474765	22.1294
Maltotriose levels	GCST90199623	Carbohydrate	rs17650830	10	103837428	C	A	0.0169161	-0.368665	0.0803473	4641	4.46672e-06	0.00452048	21.0657
Maltotriose levels	GCST90199623	Carbohydrate	rs72552153	11	123627498	G	A	0.0123004	-0.451935	0.0933029	4641	1.27418e-06	0.00496279	23.1372
Maltotriose levels	GCST90199623	Carbohydrate	rs3741902	12	5921136	T	C	0.201663	-0.113786	0.025745	4641	9.88314e-06	0.00416889	19.4204
Maltotriose levels	GCST90199623	Carbohydrate	rs1426466	12	107378790	T	C	0.801944	-0.114917	0.0260009	4641	9.88191e-06	0.00419499	19.5425
Maltotriose levels	GCST90199623	Carbohydrate	rs75183407	12	129779913	C	T	0.0230852	-0.330457	0.0688133	4641	1.56907e-06	0.0049255	22.9625
Maltotriose levels	GCST90199623	Carbohydrate	rs1230433	13	46195297	G	A	0.655467	-0.105534	0.021612	4641	1.04432e-06	0.00503033	23.4537
Maltotriose levels	GCST90199623	Carbohydrate	rs1254839	14	61953888	A	G	0.322023	-0.107757	0.0223276	4641	1.39183e-06	0.00507017	23.6404
Maltotriose levels	GCST90199623	Carbohydrate	rs3935534	15	61386873	G	C	0.682113	-0.105364	0.0225011	4641	2.83227e-06	0.00481442	22.4421
Maltotriose levels	GCST90199623	Carbohydrate	rs78910814	15	82118868	T	C	0.036	-0.253193	0.055947	4641	6.0231e-06	0.00444952	20.7336
Maltotriose levels	GCST90199623	Carbohydrate	rs112191400	17	75101706	C	T	0.0864496	-0.162748	0.0365529	4641	8.49127e-06	0.00418366	19.4896
Maltotriose levels	GCST90199623	Carbohydrate	rs141782806	21	22791486	T	C	0.0169583	-0.367335	0.0795794	4641	3.91306e-06	0.00449893	20.9648
Maltotriose levels	GCST90199623	Carbohydrate	rs6006574	22	43905879	G	C	0.0282214	0.285259	0.0623725	4641	4.7969e-06	0.00446328	20.798
Hippurate levels	GCST90199624	Xenobiotics	rs6443435	3	177202726	T	C	0.555966	0.0729509	0.0155727	8260	2.80605e-06	0.00262758	21.7557
Hippurate levels	GCST90199624	Xenobiotics	rs114849156	4	106789058	G	A	0.0321241	0.19722	0.043393	8260	5.49424e-06	0.0024187	20.0221
Hippurate levels	GCST90199624	Xenobiotics	rs62326335	4	171966715	C	G	0.236388	-0.0890288	0.0182274	8260	1.03783e-06	0.00286147	23.6978
Hippurate levels	GCST90199624	Xenobiotics	rs1505993	5	40519286	C	T	0.0219714	-0.24093	0.0524855	8260	4.42373e-06	0.00249472	20.6529
Hippurate levels	GCST90199624	Xenobiotics	rs76464474	5	124970733	G	T	0.00903651	0.398426	0.0814489	8260	9.99571e-07	0.00284304	23.5448
Hippurate levels	GCST90199624	Xenobiotics	rs375709482	6	114434155	C	T	0.0190974	-0.255607	0.0555964	8260	4.27499e-06	0.0024478	20.2635
Hippurate levels	GCST90199624	Xenobiotics	rs3779084	7	50501037	A	G	0.212634	0.0853795	0.0186386	8260	4.63251e-06	0.00244088	20.2061
Hippurate levels	GCST90199624	Xenobiotics	rs10106654	8	95891757	A	C	0.15585	0.0933587	0.0209933	8260	8.70498e-06	0.00229333	18.9818
Hippurate levels	GCST90199624	Xenobiotics	rs10818729	9	122609637	T	C	0.678724	-0.0744274	0.0165535	8260	6.91823e-06	0.00241583	19.9983
Hippurate levels	GCST90199624	Xenobiotics	rs2886306	9	133146393	C	T	0.645165	0.0716047	0.016209	8260	9.98048e-06	0.00234753	19.4315
Hippurate levels	GCST90199624	Xenobiotics	rs7073480	10	13172160	T	C	0.886196	0.121973	0.0241952	8260	4.62648e-07	0.00300085	24.8556
Hippurate levels	GCST90199624	Xenobiotics	rs12782560	10	31021128	C	T	0.0246989	0.224836	0.049354	8260	5.2242e-06	0.00243544	20.161
Hippurate levels	GCST90199624	Xenobiotics	rs1271526	10	120838827	C	T	0.824509	0.0916728	0.0200283	8260	4.71341e-06	0.00243199	20.1323
Hippurate levels	GCST90199624	Xenobiotics	rs4237533	10	121572838	A	G	0.548811	-0.0684714	0.0154966	8260	9.94023e-06	0.00232183	19.2183
Hippurate levels	GCST90199624	Xenobiotics	rs16909710	12	14111937	C	T	0.0418998	-0.19262	0.0384132	8260	5.31941e-07	0.0029789	24.6732
Hippurate levels	GCST90199624	Xenobiotics	rs1038161	12	75651631	T	A	0.396795	-0.0698072	0.0156983	8260	8.71615e-06	0.00233271	19.3086
Hippurate levels	GCST90199624	Xenobiotics	rs56266656	13	31286351	A	G	0.0243576	0.222284	0.0498262	8260	8.15059e-06	0.0023484	19.4387
Hippurate levels	GCST90199624	Xenobiotics	rs138633790	13	111879060	G	A	0.0243022	-0.220573	0.0497508	8260	9.26909e-06	0.00230726	19.0974
Hippurate levels	GCST90199624	Xenobiotics	rs117019913	14	50863493	G	A	0.0285926	0.204165	0.0459125	8260	8.71489e-06	0.00231552	19.1659
Hippurate levels	GCST90199624	Xenobiotics	rs72770519	16	22787037	G	A	0.162015	-0.0980699	0.0209321	8260	2.79769e-06	0.00261152	21.6224
Hippurate levels	GCST90199624	Xenobiotics	rs72782456	16	65558706	A	G	0.0718974	-0.132885	0.0298174	8260	8.32618e-06	0.00235663	19.507
Methionine sulfoxide levels	GCST90199625	Amino Acid	rs6706818	2	56347297	A	G	0.297934	0.076177	0.0168437	8243	6.10924e-06	0.00242759	20.0545
Methionine sulfoxide levels	GCST90199625	Amino Acid	rs146859626	2	185815120	T	C	0.0110218	-0.333664	0.0740513	8243	6.61053e-06	0.0024271	20.0504
Methionine sulfoxide levels	GCST90199625	Amino Acid	rs114588795	2	207577160	C	G	0.00783813	0.384825	0.0865739	8243	8.78741e-06	0.00230331	19.0254
Methionine sulfoxide levels	GCST90199625	Amino Acid	rs3138108	2	227802190	C	T	0.230257	0.0870865	0.0182194	8243	1.75401e-06	0.00268838	22.2146
Methionine sulfoxide levels	GCST90199625	Amino Acid	rs162588	3	322415	G	A	0.212029	0.0843917	0.0189141	8243	8.12626e-06	0.00237977	19.6585
Methionine sulfoxide levels	GCST90199625	Amino Acid	rs114314137	3	113140407	A	G	0.0085003	-0.37398	0.0844596	8243	9.51482e-06	0.00235751	19.4742
Methionine sulfoxide levels	GCST90199625	Amino Acid	rs4862595	4	185925809	C	T	0.6944	0.0750216	0.0167234	8243	7.25667e-06	0.00238872	19.7326
Methionine sulfoxide levels	GCST90199625	Amino Acid	rs7708674	5	61263052	C	T	0.0742635	-0.13605	0.0295137	8243	4.032e-06	0.00254501	21.027
Methionine sulfoxide levels	GCST90199625	Amino Acid	rs1116046	5	102243065	A	T	0.0777355	-0.132929	0.0291497	8243	5.11035e-06	0.00253364	20.9327
Methionine sulfoxide levels	GCST90199625	Amino Acid	rs66676945	5	158982497	C	T	0.18189	0.0997286	0.0200715	8243	6.74151e-07	0.00295999	24.4657
Methionine sulfoxide levels	GCST90199625	Amino Acid	rs80106891	6	90256082	C	T	0.0271931	-0.211787	0.0473042	8243	7.5653e-06	0.00237309	19.6031
Methionine sulfoxide levels	GCST90199625	Amino Acid	rs112196227	6	96678263	A	T	0.0757631	0.131339	0.0291534	8243	6.63451e-06	0.00241579	19.9567
Methionine sulfoxide levels	GCST90199625	Amino Acid	rs113966925	7	130155762	C	T	0.0264921	0.214979	0.0483488	8243	8.73154e-06	0.00238384	19.6922
Methionine sulfoxide levels	GCST90199625	Amino Acid	rs78631663	8	5080675	T	C	0.0180649	0.256598	0.0575554	8243	8.26193e-06	0.0023359	19.2953
Methionine sulfoxide levels	GCST90199625	Amino Acid	rs12216870	8	9495449	C	T	0.0196162	-0.256812	0.0555271	8243	3.74623e-06	0.00253671	20.9582
Methionine sulfoxide levels	GCST90199625	Amino Acid	rs12114576	8	10439622	C	A	0.300788	0.0751154	0.0169456	8243	9.30478e-06	0.00237333	19.6051
Methionine sulfoxide levels	GCST90199625	Amino Acid	rs74981086	9	26798495	G	A	0.0321797	-0.207867	0.044132	8243	2.47574e-06	0.0026914	22.2397
Methionine sulfoxide levels	GCST90199625	Amino Acid	rs1020048	9	84052078	A	C	0.809931	-0.102991	0.0198761	8243	2.19934e-07	0.00326579	27.0015
Methionine sulfoxide levels	GCST90199625	Amino Acid	rs76954145	10	101716593	C	T	0.0434198	-0.192677	0.0380845	8243	4.2103e-07	0.00308389	25.493
Methionine sulfoxide levels	GCST90199625	Amino Acid	rs142260529	11	21700521	C	T	0.0147077	0.289855	0.0644979	8243	6.9889e-06	0.00243501	20.1159
Methionine sulfoxide levels	GCST90199625	Amino Acid	rs73191118	12	109188423	G	T	0.244706	-0.0812929	0.0180054	8243	6.33395e-06	0.00244284	20.1808
Methionine sulfoxide levels	GCST90199625	Amino Acid	rs78762284	12	110706960	G	A	0.14571	0.1179	0.0220764	8243	9.26651e-08	0.00346061	28.6179
Methionine sulfoxide levels	GCST90199625	Amino Acid	rs12323117	13	20995088	T	C	0.11287	-0.107817	0.0242782	8243	8.95865e-06	0.00232793	19.2293
Methionine sulfoxide levels	GCST90199625	Amino Acid	rs7990044	13	88053943	A	G	0.510057	0.0695317	0.0154663	8243	6.93449e-06	0.00241635	19.9614
Methionine sulfoxide levels	GCST90199625	Amino Acid	rs112256623	17	46907811	G	A	0.0237401	-0.222873	0.0498876	8243	7.91375e-06	0.00230246	19.0184
Methionine sulfoxide levels	GCST90199625	Amino Acid	rs72924553	18	31123298	A	G	0.0147202	0.29059	0.0641031	8243	5.81041e-06	0.00244943	20.2353
Methionine sulfoxide levels	GCST90199625	Amino Acid	rs390784	19	43984037	G	T	0.464723	0.076227	0.0154744	8243	8.39336e-07	0.00289082	23.8923
Methionine sulfoxide levels	GCST90199625	Amino Acid	rs146902454	20	51754403	T	C	0.0354437	-0.222442	0.0421167	8243	1.2809e-07	0.00338322	27.9758
Methionine sulfoxide levels	GCST90199625	Amino Acid	rs56706001	20	57057824	G	A	0.00115361	-1.00635	0.22757	8243	9.77182e-06	0.00233392	19.2788
Methionine sulfoxide levels	GCST90199625	Amino Acid	rs743846	22	48505007	C	T	0.244655	-0.0823252	0.0185225	8243	8.80566e-06	0.00250493	20.6949
Methionine sulfoxide levels	GCST90199625	Amino Acid	rs57419073	22	48520065	G	A	0.0856622	-0.125118	0.0275801	8243	5.71868e-06	0.00245225	20.2587
Xanthurenate levels	GCST90199626	Amino Acid	rs4654393	1	29207925	G	A	0.43716	-0.0716015	0.0157954	7965	5.8138e-06	0.0025229	20.1406
Xanthurenate levels	GCST90199626	Amino Acid	rs1339135	1	164891445	A	G	0.142632	-0.102275	0.0221736	7965	3.97938e-06	0.00255831	20.4241
Xanthurenate levels	GCST90199626	Amino Acid	rs4952404	2	40333490	C	T	0.209216	0.0900816	0.0193387	7965	3.1916e-06	0.00268507	21.4387
Xanthurenate levels	GCST90199626	Amino Acid	rs55953511	2	88277900	G	A	0.0251338	0.260906	0.0506967	7965	2.65512e-07	0.00333581	26.652
Xanthurenate levels	GCST90199626	Amino Acid	rs4662303	2	142845319	C	G	0.332036	-0.0824918	0.0167442	7965	8.36832e-07	0.00301849	24.109
Xanthurenate levels	GCST90199626	Amino Acid	rs10496933	2	142984963	A	G	0.0792117	-0.157704	0.0288063	7965	4.3841e-08	0.00362798	28.9948
Xanthurenate levels	GCST90199626	Amino Acid	rs17808482	2	143033224	T	C	0.038979	0.185636	0.0397241	7965	2.96648e-06	0.00258177	20.6119
Xanthurenate levels	GCST90199626	Amino Acid	rs354710	2	143129515	C	T	0.587063	0.0973775	0.0160404	7965	1.27297e-09	0.00459744	36.7785
Xanthurenate levels	GCST90199626	Amino Acid	rs4148325	2	233764663	C	T	0.326316	0.160369	0.0164451	7965	1.81218e-22	0.0113075	91.0712
Xanthurenate levels	GCST90199626	Amino Acid	rs142739097	3	82428809	A	G	0.0170605	-0.281069	0.0600788	7965	2.8921e-06	0.00264956	21.1545
Xanthurenate levels	GCST90199626	Amino Acid	rs74323113	4	110473158	G	T	0.0231871	0.240073	0.0515337	7965	3.18436e-06	0.00261081	20.8443
Xanthurenate levels	GCST90199626	Amino Acid	rs80253618	4	169940405	G	A	0.114498	0.145764	0.0245961	7965	3.09841e-09	0.00430842	34.4564
Xanthurenate levels	GCST90199626	Amino Acid	rs7658969	4	170040358	T	G	0.354581	0.0797502	0.0164212	7965	1.1946e-06	0.00291106	23.2484
Xanthurenate levels	GCST90199626	Amino Acid	rs62344716	4	170071702	G	A	0.065916	-0.150456	0.0311209	7965	1.33435e-06	0.00278757	22.2595
Xanthurenate levels	GCST90199626	Amino Acid	rs189750460	5	45640754	T	C	0.0313286	0.201137	0.044222	7965	5.40694e-06	0.00245545	19.6009
Xanthurenate levels	GCST90199626	Amino Acid	rs115107012	5	108435076	G	A	0.00953162	0.355674	0.0792725	7965	7.23249e-06	0.00238859	19.0659
Xanthurenate levels	GCST90199626	Amino Acid	rs2762353	6	25794203	A	G	0.556451	0.108263	0.0156013	7965	3.93898e-12	0.00578574	46.3399
Xanthurenate levels	GCST90199626	Amino Acid	rs9379800	6	25888871	C	G	0.160191	0.106276	0.0214029	7965	6.85187e-07	0.00303892	24.2727
Xanthurenate levels	GCST90199626	Amino Acid	rs117446717	6	86716358	A	G	0.0107723	0.337234	0.0755884	7965	8.14081e-06	0.0024238	19.3476
Xanthurenate levels	GCST90199626	Amino Acid	rs610480	6	139895926	A	G	0.764105	0.0847289	0.0185433	7965	4.89465e-06	0.002588	20.6617
Xanthurenate levels	GCST90199626	Amino Acid	rs148768795	6	150393911	G	A	0.0102144	-0.343757	0.0773679	7965	8.86512e-06	0.00238939	19.0723
Xanthurenate levels	GCST90199626	Amino Acid	rs41294573	10	5983272	C	T	0.0615182	0.148756	0.0320487	7965	3.45762e-06	0.0025551	20.3984
Xanthurenate levels	GCST90199626	Amino Acid	rs76961499	10	123940473	C	T	0.0443616	-0.174429	0.0379757	7965	4.36543e-06	0.00257969	20.5952
Xanthurenate levels	GCST90199626	Amino Acid	rs10901595	10	126332367	C	T	0.205555	-0.0850013	0.0190317	7965	7.95847e-06	0.00235979	18.8354
Xanthurenate levels	GCST90199626	Amino Acid	rs11037948	11	44303357	G	C	0.45907	-0.0757183	0.0157914	7965	1.62757e-06	0.00284742	22.7388
Xanthurenate levels	GCST90199626	Amino Acid	rs75152214	11	64543641	G	A	0.0494948	-0.1598	0.0360557	7965	9.33471e-06	0.00240269	19.1787
Xanthurenate levels	GCST90199626	Amino Acid	rs117776343	14	91044447	A	C	0.0229805	-0.254301	0.0519299	7965	9.73115e-07	0.00290395	23.1915
Xanthurenate levels	GCST90199626	Amino Acid	rs10518870	15	56725690	A	G	0.559125	0.0728152	0.0159215	7965	4.79876e-06	0.00261396	20.8695
Xanthurenate levels	GCST90199626	Amino Acid	rs150456440	16	1787443	G	A	0.0283656	-0.207866	0.0469472	7965	9.52642e-06	0.00238173	19.011
Xanthurenate levels	GCST90199626	Amino Acid	rs8058114	16	12603772	G	A	0.167555	0.0980895	0.0207577	7965	2.29605e-06	0.00268403	21.4305
Xanthurenate levels	GCST90199626	Amino Acid	rs13038820	20	38613187	G	A	0.152841	-0.108314	0.0216513	7965	5.65531e-07	0.00303811	24.2662
N-alpha-acetylornithine levels	GCST90199627	Amino Acid	rs182387902	1	7573804	C	T	0.0100683	-0.469348	0.0920617	5606	3.42909e-07	0.00439118	24.7167
N-alpha-acetylornithine levels	GCST90199627	Amino Acid	rs10168931	2	73650092	G	A	0.237802	0.203073	0.02127	5606	1.32992e-21	0.0149492	85.0466
N-alpha-acetylornithine levels	GCST90199627	Amino Acid	rs758072	2	241144457	G	T	0.0731357	0.171213	0.0359573	5606	1.92102e-06	0.00397419	22.3602
N-alpha-acetylornithine levels	GCST90199627	Amino Acid	rs6846979	4	47755798	A	G	0.216337	0.101172	0.0223797	5606	6.1633e-06	0.00347065	19.5173
N-alpha-acetylornithine levels	GCST90199627	Amino Acid	rs13184558	5	26807776	T	C	0.038115	0.215007	0.0481609	5606	8.03104e-06	0.00338965	19.0602
N-alpha-acetylornithine levels	GCST90199627	Amino Acid	rs149122905	5	102029922	A	G	0.010359	0.414825	0.0905551	5606	4.62956e-06	0.00352822	19.8421
N-alpha-acetylornithine levels	GCST90199627	Amino Acid	rs77556524	5	174783352	C	G	0.016622	-0.335972	0.0714166	5606	2.54621e-06	0.00369012	20.756
N-alpha-acetylornithine levels	GCST90199627	Amino Acid	rs17360657	6	36548250	T	C	0.0336427	0.238255	0.0504986	5606	2.38105e-06	0.00369099	20.7609
N-alpha-acetylornithine levels	GCST90199627	Amino Acid	rs117299913	6	124610707	T	C	0.0263158	0.27471	0.0585098	5606	2.66467e-06	0.00386735	21.7568
N-alpha-acetylornithine levels	GCST90199627	Amino Acid	rs4960616	7	154799440	T	C	0.06269	-0.187249	0.037458	5606	5.76543e-07	0.00412051	23.1869
N-alpha-acetylornithine levels	GCST90199627	Amino Acid	rs145450037	8	6864294	A	C	0.0109299	-0.417245	0.0891187	5606	2.84233e-06	0.00376405	21.1734
N-alpha-acetylornithine levels	GCST90199627	Amino Acid	rs117790062	8	113354078	C	T	0.0408473	0.207108	0.0466507	5606	9.01451e-06	0.00336105	18.8988
N-alpha-acetylornithine levels	GCST90199627	Amino Acid	rs4430142	9	1956595	G	C	0.987774	-0.395874	0.0878042	5606	6.52549e-06	0.00378517	21.2927
N-alpha-acetylornithine levels	GCST90199627	Amino Acid	rs13296886	9	81723130	C	G	0.0835143	-0.158395	0.0335323	5606	2.31636e-06	0.0038406	21.6057
N-alpha-acetylornithine levels	GCST90199627	Amino Acid	rs77300395	10	19535694	C	T	0.0258012	0.268952	0.0583612	5606	4.05768e-06	0.00363636	20.4525
N-alpha-acetylornithine levels	GCST90199627	Amino Acid	rs80205778	11	61173072	G	A	0.00948461	0.467453	0.0945412	5606	7.63638e-07	0.00410569	23.1032
N-alpha-acetylornithine levels	GCST90199627	Amino Acid	rs61885861	11	70433734	A	G	0.0102444	0.432004	0.0913103	5606	2.23238e-06	0.0037846	21.2895
N-alpha-acetylornithine levels	GCST90199627	Amino Acid	rs2125440	12	113905989	C	G	0.526382	0.0843011	0.0185782	5606	5.6889e-06	0.00354345	19.9281
N-alpha-acetylornithine levels	GCST90199627	Amino Acid	rs76075534	14	26212334	C	T	0.0424259	-0.205346	0.0457631	5606	7.21786e-06	0.00342615	19.2661
N-alpha-acetylornithine levels	GCST90199627	Amino Acid	rs117413891	16	13482830	C	T	0.016178	0.333876	0.0723372	5606	3.92063e-06	0.00354848	19.9565
N-alpha-acetylornithine levels	GCST90199627	Amino Acid	rs62053878	17	13932613	C	T	0.0191106	-0.307882	0.0672143	5606	4.63646e-06	0.0035538	19.9865
N-alpha-acetylornithine levels	GCST90199627	Amino Acid	rs8084246	18	11772231	G	A	0.281514	0.101796	0.02024	5606	4.91927e-07	0.00419189	23.5902
N-alpha-acetylornithine levels	GCST90199627	Amino Acid	rs6507370	18	40588675	T	C	0.373838	0.0923915	0.0189886	5606	1.14088e-06	0.00399636	22.4854
N-alpha-acetylornithine levels	GCST90199627	Amino Acid	rs9981625	21	43355398	G	C	0.372672	-0.0899526	0.0201886	5606	8.36509e-06	0.00378337	21.2825
3-methylhistidine levels	GCST90199628	Amino Acid	rs114734560	1	33744394	C	T	0.0102702	-0.35764	0.076823	8289	3.23383e-06	0.00260027	21.6046
3-methylhistidine levels	GCST90199628	Amino Acid	rs7516441	1	59674575	G	A	0.117381	0.109101	0.0246539	8289	9.63078e-06	0.00246637	20.4894
3-methylhistidine levels	GCST90199628	Amino Acid	rs12138831	1	78644960	G	T	0.0257563	-0.223214	0.0486608	8289	4.4935e-06	0.00250048	20.7734
3-methylhistidine levels	GCST90199628	Amino Acid	rs2797978	1	101465337	T	C	0.0929542	0.120013	0.0263768	8289	5.36565e-06	0.00242876	20.1761
3-methylhistidine levels	GCST90199628	Amino Acid	rs72879030	2	47207061	G	C	0.106939	-0.116576	0.0252142	8289	3.77474e-06	0.00259577	21.5671
3-methylhistidine levels	GCST90199628	Amino Acid	rs752834	2	111041081	G	A	0.194184	0.0925549	0.0194528	8289	1.95589e-06	0.00268088	22.2762
3-methylhistidine levels	GCST90199628	Amino Acid	rs75035300	2	117161189	A	G	0.0150526	-0.291723	0.0623872	8289	2.92518e-06	0.00252346	20.9648
3-methylhistidine levels	GCST90199628	Amino Acid	rs10181994	2	126725507	A	T	0.691427	0.0821837	0.0169317	8289	1.21096e-06	0.00288208	23.9528
3-methylhistidine levels	GCST90199628	Amino Acid	rs185076690	2	142733050	C	T	0.0259039	0.211694	0.0478147	8289	9.53817e-06	0.00226159	18.7843
3-methylhistidine levels	GCST90199628	Amino Acid	rs73035811	3	15056914	G	A	0.0916234	0.121144	0.0268809	8289	6.58475e-06	0.0024429	20.2939
3-methylhistidine levels	GCST90199628	Amino Acid	rs146846950	3	113457137	G	A	0.00404492	-0.535769	0.120898	8289	9.35434e-06	0.00231278	19.2105
3-methylhistidine levels	GCST90199628	Amino Acid	rs10014780	4	66474932	A	G	0.159583	-0.0956574	0.0209224	8289	4.83094e-06	0.00245442	20.3898
3-methylhistidine levels	GCST90199628	Amino Acid	rs6814622	4	113166199	A	C	0.205734	0.0856249	0.0191089	8289	7.43328e-06	0.00239608	19.904
3-methylhistidine levels	GCST90199628	Amino Acid	rs75256283	4	113333758	T	A	0.0592049	0.156459	0.0328215	8289	1.87007e-06	0.00272699	22.6604
3-methylhistidine levels	GCST90199628	Amino Acid	rs1857803	5	102634283	T	C	0.265217	-0.0823134	0.017447	8289	2.38263e-06	0.00264078	21.9421
3-methylhistidine levels	GCST90199628	Amino Acid	rs2518573	6	53134058	T	G	0.738791	0.0801615	0.017558	8289	4.98237e-06	0.00248011	20.6038
3-methylhistidine levels	GCST90199628	Amino Acid	rs7746774	6	139030342	A	G	0.144171	-0.10469	0.021704	8289	1.41037e-06	0.00270461	22.4739
3-methylhistidine levels	GCST90199628	Amino Acid	rs117090299	7	86214632	T	C	0.0137094	-0.295449	0.0654447	8289	6.34695e-06	0.00236058	19.6084
3-methylhistidine levels	GCST90199628	Amino Acid	rs13234372	7	110247043	G	A	0.309524	-0.0821865	0.0166991	8289	8.58358e-07	0.00288718	23.9953
3-methylhistidine levels	GCST90199628	Amino Acid	rs17670800	8	69901423	G	A	0.205669	0.0880673	0.0190393	8289	3.73616e-06	0.00253413	21.0537
3-methylhistidine levels	GCST90199628	Amino Acid	rs10966648	9	2512056	C	T	0.745054	-0.0937684	0.0178574	8289	1.51321e-07	0.00334025	27.7734
3-methylhistidine levels	GCST90199628	Amino Acid	rs75782963	9	77448309	G	A	0.0271103	0.209933	0.0472735	8289	8.96138e-06	0.00232482	19.3107
3-methylhistidine levels	GCST90199628	Amino Acid	rs12553086	9	131750885	T	G	0.0669778	0.14967	0.0307172	8289	1.1018e-06	0.00279977	23.2668
3-methylhistidine levels	GCST90199628	Amino Acid	rs72997812	11	112790715	G	A	0.174747	0.0913382	0.0202172	8289	6.24738e-06	0.0024062	19.9883
3-methylhistidine levels	GCST90199628	Amino Acid	rs4142196	13	76692299	C	A	0.739059	-0.0772398	0.0173893	8289	8.92094e-06	0.00230109	19.1131
3-methylhistidine levels	GCST90199628	Amino Acid	rs9910668	17	80083264	A	C	0.675224	0.0739981	0.0163504	8289	6.01742e-06	0.00240161	19.9501
3-methylhistidine levels	GCST90199628	Amino Acid	rs11872731	18	4592009	G	A	0.0719668	0.135492	0.0304621	8289	8.67197e-06	0.00245218	20.3712
3-methylhistidine levels	GCST90199628	Amino Acid	rs149807477	19	32596526	C	T	0.0171107	-0.26129	0.0590671	8289	9.70658e-06	0.0022964	19.0741
3-methylhistidine levels	GCST90199628	Amino Acid	rs117771460	19	39659519	G	A	0.0170496	0.264482	0.0597176	8289	9.47246e-06	0.0023446	19.4753
3-methylhistidine levels	GCST90199628	Amino Acid	rs138750865	19	40182613	C	T	0.0259304	0.229043	0.0483745	8289	2.19298e-06	0.00265011	22.0198
Glycerophosphorylcholine (GPC) levels	GCST90199629	Lipid	rs28631199	1	954724	G	A	0.24412	0.0807118	0.0179643	8212	7.02641e-06	0.00240414	19.7856
Glycerophosphorylcholine (GPC) levels	GCST90199629	Lipid	rs77692382	1	39941043	C	T	0.249324	0.124343	0.0177226	8212	2.28252e-12	0.00578748	47.7918
Glycerophosphorylcholine (GPC) levels	GCST90199629	Lipid	rs74814187	1	177105662	C	T	0.0546213	0.158928	0.0336247	8212	2.28402e-06	0.00260855	21.4722
Glycerophosphorylcholine (GPC) levels	GCST90199629	Lipid	rs3738976	2	44931099	C	T	0.151338	-0.0972846	0.0213799	8212	5.35738e-06	0.00243109	20.0079
Glycerophosphorylcholine (GPC) levels	GCST90199629	Lipid	rs112779076	2	166358699	T	C	0.0536218	0.15285	0.0344046	8212	8.88357e-06	0.00237119	19.5138
Glycerophosphorylcholine (GPC) levels	GCST90199629	Lipid	rs75158623	3	2655900	T	A	0.0607305	0.144058	0.0320058	8212	6.76327e-06	0.00236756	19.4838
Glycerophosphorylcholine (GPC) levels	GCST90199629	Lipid	rs143156137	3	182722675	C	T	0.0166342	0.270431	0.059272	8212	5.05379e-06	0.00239254	19.6899
Glycerophosphorylcholine (GPC) levels	GCST90199629	Lipid	rs74420163	4	19053740	C	T	0.0368812	0.18549	0.0409257	8212	5.8326e-06	0.00244431	20.1169
Glycerophosphorylcholine (GPC) levels	GCST90199629	Lipid	rs192566258	4	54022678	T	A	0.0104651	-0.339794	0.0755404	8212	6.85374e-06	0.00239131	19.6797
Glycerophosphorylcholine (GPC) levels	GCST90199629	Lipid	rs112211203	5	56528571	G	T	0.0220984	0.234246	0.0515822	8212	5.59308e-06	0.00237154	19.5166
Glycerophosphorylcholine (GPC) levels	GCST90199629	Lipid	rs4715365	6	52926962	C	T	0.0518449	0.16235	0.0350163	8212	3.5449e-06	0.00259131	21.33
Glycerophosphorylcholine (GPC) levels	GCST90199629	Lipid	rs117793976	6	75108106	G	C	0.0095729	-0.352368	0.0785058	8212	7.17504e-06	0.00235445	19.3756
Glycerophosphorylcholine (GPC) levels	GCST90199629	Lipid	rs9487777	6	111985317	G	C	0.0187874	-0.273645	0.0563802	8212	1.21261e-06	0.0027608	22.7289
Glycerophosphorylcholine (GPC) levels	GCST90199629	Lipid	rs11773889	7	36298980	C	T	0.221719	-0.0874834	0.0185441	8212	2.38644e-06	0.00264132	21.7426
Glycerophosphorylcholine (GPC) levels	GCST90199629	Lipid	rs117605274	7	74687404	A	G	0.0127869	0.325951	0.0691481	8212	2.43119e-06	0.00268232	22.0811
Glycerophosphorylcholine (GPC) levels	GCST90199629	Lipid	rs11783515	8	58407830	A	G	0.676129	-0.0742076	0.0165155	8212	7.01584e-06	0.00241173	19.8482
Glycerophosphorylcholine (GPC) levels	GCST90199629	Lipid	rs6981994	8	134660962	T	C	0.0174872	0.271135	0.0585165	8212	3.59568e-06	0.00252615	20.7922
Glycerophosphorylcholine (GPC) levels	GCST90199629	Lipid	rs10816075	9	9247320	C	T	0.164771	0.0973711	0.0205632	8212	2.18817e-06	0.00260962	21.481
Glycerophosphorylcholine (GPC) levels	GCST90199629	Lipid	rs2015026	10	95999826	T	C	0.372436	-0.0725261	0.0160143	8212	5.93109e-06	0.00245883	20.2367
Glycerophosphorylcholine (GPC) levels	GCST90199629	Lipid	rs665474	11	29415783	A	T	0.281624	0.0744593	0.0168561	8212	9.99158e-06	0.00224331	18.459
Glycerophosphorylcholine (GPC) levels	GCST90199629	Lipid	rs12800817	11	94286856	G	A	0.0394753	0.192118	0.0392089	8212	9.59083e-07	0.00279898	23.0441
Glycerophosphorylcholine (GPC) levels	GCST90199629	Lipid	rs4980965	12	724252	T	C	0.448602	0.0708155	0.0158191	8212	7.58431e-06	0.00248092	20.419
Glycerophosphorylcholine (GPC) levels	GCST90199629	Lipid	rs149395329	12	44518480	T	C	0.035363	0.186141	0.0419148	8212	8.95637e-06	0.00236389	19.4535
Glycerophosphorylcholine (GPC) levels	GCST90199629	Lipid	rs116900994	12	78358881	C	T	0.0468293	0.163415	0.036324	8212	6.83363e-06	0.00238398	19.6192
Glycerophosphorylcholine (GPC) levels	GCST90199629	Lipid	rs71468473	12	131213698	C	T	0.166274	0.102458	0.0206861	8212	7.30718e-07	0.00291051	23.9651
Glycerophosphorylcholine (GPC) levels	GCST90199629	Lipid	rs9510701	13	23324554	C	T	0.040562	0.173788	0.0386321	8212	6.84247e-06	0.00235075	19.3451
Glycerophosphorylcholine (GPC) levels	GCST90199629	Lipid	rs75275697	14	39774970	G	A	0.0162096	0.269422	0.060459	8212	8.3392e-06	0.00231511	19.0511
Glycerophosphorylcholine (GPC) levels	GCST90199629	Lipid	rs141866706	14	73791661	T	C	0.0108575	-0.348062	0.0740522	8212	2.59877e-06	0.00260215	21.4194
Glycerophosphorylcholine (GPC) levels	GCST90199629	Lipid	rs557700	15	47790829	T	C	0.705143	0.0756793	0.016833	8212	6.92818e-06	0.00238162	19.5998
Glycerophosphorylcholine (GPC) levels	GCST90199629	Lipid	rs117568432	15	65891098	G	T	0.0959356	0.114159	0.0257192	8212	9.05148e-06	0.00226063	18.6018
Glycerophosphorylcholine (GPC) levels	GCST90199629	Lipid	rs72803677	16	53774515	G	T	0.0142254	-0.301878	0.0649424	8212	3.34525e-06	0.00255585	21.0373
Glycerophosphorylcholine (GPC) levels	GCST90199629	Lipid	rs16973477	16	71853478	A	G	0.151329	0.0952092	0.0213323	8212	8.07672e-06	0.00232836	19.1604
Glycerophosphorylcholine (GPC) levels	GCST90199629	Lipid	rs8064391	17	81411346	A	G	0.984318	-0.291489	0.0626721	8212	3.303e-06	0.00262308	21.5921
Phenylacetate levels	GCST90199630	Amino Acid	rs7526830	1	168675145	T	C	0.113773	0.11933	0.0256291	7059	3.22345e-06	0.00287153	20.3227
Phenylacetate levels	GCST90199630	Amino Acid	rs76318294	1	230418611	T	G	0.084973	-0.131138	0.029682	7059	9.95725e-06	0.00267425	18.9228
Phenylacetate levels	GCST90199630	Amino Acid	rs72825080	2	101434829	T	C	0.0592908	-0.15323	0.0342299	7059	7.58803e-06	0.00261915	18.5319
Phenylacetate levels	GCST90199630	Amino Acid	rs76447789	3	25420254	A	G	0.00680658	-0.443571	0.0992982	7059	7.93008e-06	0.00266023	18.8233
Phenylacetate levels	GCST90199630	Amino Acid	rs3856733	3	42106201	C	G	0.300579	-0.0881978	0.0180229	7059	9.89884e-07	0.00327072	23.1572
Phenylacetate levels	GCST90199630	Amino Acid	rs1604572	3	131672868	C	G	0.317746	-0.0886552	0.0174741	7059	3.90507e-07	0.00340773	24.1305
Phenylacetate levels	GCST90199630	Amino Acid	rs2632709	4	42371565	A	C	0.148365	0.104046	0.0228286	7059	5.17192e-06	0.00273568	19.3587
Phenylacetate levels	GCST90199630	Amino Acid	rs189587	4	77578931	G	A	0.432367	0.0806004	0.0164433	7059	9.50008e-07	0.00318878	22.5752
Phenylacetate levels	GCST90199630	Amino Acid	rs145721291	4	149241086	C	T	0.00662204	0.453464	0.100866	7059	6.93429e-06	0.00270534	19.1434
Phenylacetate levels	GCST90199630	Amino Acid	rs180982609	6	90966386	T	C	0.0051231	-0.500304	0.112894	7059	9.35214e-06	0.00255153	18.0522
Phenylacetate levels	GCST90199630	Amino Acid	rs73057725	7	5394476	G	A	0.0350404	0.222167	0.0444899	7059	5.92485e-07	0.00333785	23.6341
Phenylacetate levels	GCST90199630	Amino Acid	rs76151544	7	15762235	A	G	0.0227109	-0.249151	0.0549946	7059	5.88542e-06	0.00275558	19.4998
Phenylacetate levels	GCST90199630	Amino Acid	rs148515684	11	32806391	G	A	0.0138573	0.329495	0.0697969	7059	2.34952e-06	0.00296719	21.0018
Phenylacetate levels	GCST90199630	Amino Acid	rs3809205	12	22044817	T	C	0.0434628	0.182025	0.0399238	7059	5.13238e-06	0.00275494	19.4953
Phenylacetate levels	GCST90199630	Amino Acid	rs150248294	12	56853738	G	A	0.0102142	-0.377677	0.080216	7059	2.49851e-06	0.00288414	20.4123
Phenylacetate levels	GCST90199630	Amino Acid	rs112192402	12	68449464	G	A	0.0311454	0.227703	0.0474027	7059	1.55855e-06	0.0031291	22.1514
Phenylacetate levels	GCST90199630	Amino Acid	rs78580580	12	104450374	A	C	0.017728	-0.294915	0.0614523	7059	1.59391e-06	0.00302911	21.4414
Phenylacetate levels	GCST90199630	Amino Acid	rs8001043	13	34753839	T	C	0.693867	-0.0811984	0.0177149	7059	4.57013e-06	0.00280099	19.8221
Phenylacetate levels	GCST90199630	Amino Acid	rs76379382	15	64997213	C	T	0.054898	-0.160195	0.0358753	7059	7.99391e-06	0.00266295	18.8426
Phenylacetate levels	GCST90199630	Amino Acid	rs59532339	16	20568350	A	T	0.0235728	0.461097	0.0539542	7059	1.2734e-17	0.00978736	69.7521
Phenylacetate levels	GCST90199630	Amino Acid	rs11642648	16	20599633	G	A	0.0324805	0.226335	0.0456724	7059	7.20957e-07	0.0032197	22.7948
Phenylacetate levels	GCST90199630	Amino Acid	rs78354524	16	20984321	G	A	0.0650314	0.166485	0.0334604	7059	6.50503e-07	0.00337055	23.8664
Phenylacetate levels	GCST90199630	Amino Acid	rs188124348	16	80540228	T	C	0.0125871	0.358611	0.0731176	7059	9.36257e-07	0.0031967	22.6314
Phenylacetate levels	GCST90199630	Amino Acid	rs16943430	18	27277604	G	A	0.034759	-0.199229	0.0444659	7059	7.44695e-06	0.00266341	18.8459
Phenylacetate levels	GCST90199630	Amino Acid	rs6566598	18	72270169	T	C	0.966004	-0.206029	0.0456208	7059	6.2986e-06	0.002788	19.73
Phenylacetate levels	GCST90199630	Amino Acid	rs117291585	20	60269481	C	T	0.0241775	0.241913	0.052514	7059	4.09221e-06	0.00276141	19.5412
Phenylacetate levels	GCST90199630	Amino Acid	rs1057157	22	42383012	T	C	0.356179	0.0763559	0.0171254	7059	8.24826e-06	0.00267392	18.9205
3-methyl-2-oxovalerate levels	GCST90199631	Amino Acid	rs6754181	2	29743514	T	C	0.840543	0.0910083	0.0204779	8257	8.82143e-06	0.00222022	18.3687
3-methyl-2-oxovalerate levels	GCST90199631	Amino Acid	rs189652270	4	88299067	G	A	0.0146951	0.323886	0.0618734	8257	1.65293e-07	0.00303779	25.1534
3-methyl-2-oxovalerate levels	GCST90199631	Amino Acid	rs7660693	4	88307231	T	C	0.497027	0.0791272	0.0148481	8257	9.86958e-08	0.00313045	25.923
3-methyl-2-oxovalerate levels	GCST90199631	Amino Acid	rs77291466	5	60325998	T	C	0.0806922	-0.12259	0.0272328	8257	6.74582e-06	0.00222963	18.4467
3-methyl-2-oxovalerate levels	GCST90199631	Amino Acid	rs12716450	5	93478693	C	T	0.0128564	0.295968	0.065473	8257	6.17051e-06	0.00222341	18.3951
3-methyl-2-oxovalerate levels	GCST90199631	Amino Acid	rs34372879	6	41524417	T	C	0.148723	-0.0947061	0.0213272	8257	8.96987e-06	0.00227109	18.7905
3-methyl-2-oxovalerate levels	GCST90199631	Amino Acid	rs56107485	6	156517427	A	C	0.0606153	-0.154962	0.0310005	8257	5.77179e-07	0.00273468	22.6367
3-methyl-2-oxovalerate levels	GCST90199631	Amino Acid	rs62524533	8	134040089	G	A	0.101178	-0.110404	0.0244676	8257	6.41459e-06	0.00221697	18.3417
3-methyl-2-oxovalerate levels	GCST90199631	Amino Acid	rs183718435	9	14739182	C	A	0.0067402	-0.411296	0.091854	8257	7.54471e-06	0.00226503	18.7403
3-methyl-2-oxovalerate levels	GCST90199631	Amino Acid	rs11791075	9	83720430	A	T	0.752536	-0.0841116	0.0179331	8257	2.72804e-06	0.002635	21.8094
3-methyl-2-oxovalerate levels	GCST90199631	Amino Acid	rs58729469	11	36050283	C	T	0.159259	0.101193	0.0201862	8257	5.35894e-07	0.00274219	22.699
3-methyl-2-oxovalerate levels	GCST90199631	Amino Acid	rs145992024	12	24284993	C	T	0.0102986	-0.347476	0.0734813	8257	2.2589e-06	0.00246129	20.368
3-methyl-2-oxovalerate levels	GCST90199631	Amino Acid	rs142461926	14	25575454	A	G	0.026332	-0.220081	0.0468793	8257	2.67075e-06	0.00248365	20.5536
3-methyl-2-oxovalerate levels	GCST90199631	Amino Acid	rs116943713	14	28618182	A	G	0.0274457	0.209966	0.0460722	8257	5.18093e-06	0.00235351	19.4741
3-methyl-2-oxovalerate levels	GCST90199631	Amino Acid	rs142174598	17	34165541	G	C	0.00644455	-0.420915	0.0935419	8257	6.80344e-06	0.00226884	18.7718
3-methyl-2-oxovalerate levels	GCST90199631	Amino Acid	rs77876488	18	10810833	C	T	0.0472576	-0.177185	0.0350913	8257	4.43549e-07	0.00282703	23.4033
3-methyl-2-oxovalerate levels	GCST90199631	Amino Acid	rs6055350	20	858872	G	C	0.962906	-0.215685	0.0396894	8257	5.50013e-08	0.00332321	27.5245
3-methyl-2-oxovalerate levels	GCST90199631	Amino Acid	rs58693102	21	40394897	G	A	0.0331267	-0.187799	0.0414491	8257	5.87507e-06	0.00225925	18.6923
Tartarate levels	GCST90199632	Xenobiotics	rs116626434	1	83175694	G	A	0.0721524	-0.149526	0.0320676	7099	3.11891e-06	0.00299358	21.3092
Tartarate levels	GCST90199632	Xenobiotics	rs79983252	1	175616377	C	A	0.0301043	0.236427	0.0486249	7099	1.16058e-06	0.00326421	23.2419
Tartarate levels	GCST90199632	Xenobiotics	rs138430505	2	25955752	T	C	0.0178748	0.285026	0.0624394	7099	4.9989e-06	0.00285238	20.3012
Tartarate levels	GCST90199632	Xenobiotics	rs17026163	2	101829183	C	T	0.032701	-0.223964	0.0470413	7099	1.92634e-06	0.00317328	22.5925
Tartarate levels	GCST90199632	Xenobiotics	rs75583177	2	139887135	A	G	0.0701345	-0.145169	0.032432	7099	7.60113e-06	0.00274871	19.5614
Tartarate levels	GCST90199632	Xenobiotics	rs76501568	2	199095080	C	T	0.02066	-0.267429	0.0587195	7099	5.2548e-06	0.00289408	20.5989
Tartarate levels	GCST90199632	Xenobiotics	rs13089230	3	177836416	G	A	0.621953	0.0825424	0.0175787	7099	2.65821e-06	0.00320396	22.8116
Tartarate levels	GCST90199632	Xenobiotics	rs10004542	4	4718728	A	G	0.340258	0.0814848	0.0176888	7099	4.09376e-06	0.00298103	21.2196
Tartarate levels	GCST90199632	Xenobiotics	rs298392	5	74552072	C	T	0.28972	0.087711	0.0186612	7099	2.59941e-06	0.00316626	22.5423
Tartarate levels	GCST90199632	Xenobiotics	rs115272033	6	31883030	T	C	0.0492451	-0.170179	0.0381431	7099	8.13534e-06	0.0027119	19.2987
Tartarate levels	GCST90199632	Xenobiotics	rs628038	6	73615534	T	C	0.386617	-0.0783007	0.0170337	7099	4.2902e-06	0.00290786	20.6973
Tartarate levels	GCST90199632	Xenobiotics	rs10945808	6	162299162	C	T	0.0976838	-0.130904	0.0285309	7099	4.47212e-06	0.00302077	21.5033
Tartarate levels	GCST90199632	Xenobiotics	rs73247410	6	163752354	G	A	0.0148725	0.3081	0.069439	7099	9.12266e-06	0.00278157	19.7959
Tartarate levels	GCST90199632	Xenobiotics	rs10247649	7	95586935	A	G	0.344838	-0.0826258	0.0178465	7099	3.65988e-06	0.00308479	21.9605
Tartarate levels	GCST90199632	Xenobiotics	rs143000803	7	127307984	A	T	0.0112878	0.368352	0.0789907	7099	3.11275e-06	0.00302855	21.5589
Tartarate levels	GCST90199632	Xenobiotics	rs117483011	8	3339388	G	A	0.0595121	-0.157832	0.0354548	7099	8.52127e-06	0.00278855	19.8457
Tartarate levels	GCST90199632	Xenobiotics	rs2468877	8	113913215	T	A	0.56753	-0.0762559	0.0170977	7099	8.19549e-06	0.00285445	20.316
Tartarate levels	GCST90199632	Xenobiotics	rs142959592	11	77121326	C	T	0.0106022	-0.373738	0.0817952	7099	4.89608e-06	0.00293043	20.8584
Tartarate levels	GCST90199632	Xenobiotics	rs77798428	15	58376202	G	A	0.0184793	-0.318661	0.0614021	7099	2.10597e-07	0.0036836	26.2392
Tartarate levels	GCST90199632	Xenobiotics	rs142997067	17	70342880	C	G	0.00388473	0.608221	0.134166	7099	5.80553e-06	0.00286301	20.3771
Tartarate levels	GCST90199632	Xenobiotics	rs9948951	18	8592790	G	A	0.184827	-0.0971868	0.0214343	7099	5.78302e-06	0.00284616	20.2569
Tartarate levels	GCST90199632	Xenobiotics	rs141660852	18	62365105	C	T	0.029224	0.228649	0.0493121	7099	3.53868e-06	0.00296638	21.1151
Tartarate levels	GCST90199632	Xenobiotics	rs146593632	21	22839328	C	T	0.010688	0.370018	0.0815327	7099	5.67156e-06	0.00289538	20.6082
Tartarate levels	GCST90199632	Xenobiotics	rs540278823	21	27170812	T	C	0.0322306	-0.210344	0.047106	7099	7.99472e-06	0.00276014	19.6429
Suberate (C8-DC) levels	GCST90199633	Lipid	rs145406199	1	107260564	G	A	0.0101441	0.37263	0.0837642	6902	8.64482e-06	0.0027885	19.2945
Suberate (C8-DC) levels	GCST90199633	Lipid	rs848290	2	58162047	A	T	0.068549	-0.165088	0.0330302	6902	5.79013e-07	0.00348034	24.0982
Suberate (C8-DC) levels	GCST90199633	Lipid	rs189725310	2	208748506	C	T	0.0547126	-0.167962	0.0363969	6902	3.9362e-06	0.00291812	20.194
Suberate (C8-DC) levels	GCST90199633	Lipid	rs7616744	3	24740196	G	A	0.223816	-0.0876962	0.0198179	6902	9.63944e-06	0.00267207	18.4867
Suberate (C8-DC) levels	GCST90199633	Lipid	rs11705994	3	73318930	C	T	0.0297142	0.218723	0.0493421	6902	9.30183e-06	0.00275856	19.0867
Suberate (C8-DC) levels	GCST90199633	Lipid	rs4689177	4	4592747	C	T	0.144896	0.108829	0.023723	6902	4.48615e-06	0.00293491	20.3105
Suberate (C8-DC) levels	GCST90199633	Lipid	rs34357043	4	31925736	T	G	0.0233082	0.266628	0.0551228	6902	1.31829e-06	0.00323674	22.406
Suberate (C8-DC) levels	GCST90199633	Lipid	rs4695288	4	47852756	C	T	0.965304	0.200323	0.0453191	6902	9.85766e-06	0.00268804	18.5974
Suberate (C8-DC) levels	GCST90199633	Lipid	rs78440527	4	101864890	A	G	0.0359116	0.199278	0.0447114	6902	8.31185e-06	0.0027498	19.0259
Suberate (C8-DC) levels	GCST90199633	Lipid	rs10008401	4	116858781	T	C	0.609542	0.0800086	0.0170477	6902	2.68944e-06	0.00304706	21.089
Suberate (C8-DC) levels	GCST90199633	Lipid	rs9313297	5	165978223	A	G	0.172813	0.0991772	0.0219344	6902	6.13931e-06	0.00281212	19.4583
Suberate (C8-DC) levels	GCST90199633	Lipid	rs9406110	6	8236962	G	A	0.229681	-0.0894199	0.0200898	6902	8.54658e-06	0.0028294	19.5782
Suberate (C8-DC) levels	GCST90199633	Lipid	rs539316238	6	18011466	C	T	0.0202821	-0.273918	0.059083	6902	3.54953e-06	0.00298185	20.6363
Suberate (C8-DC) levels	GCST90199633	Lipid	rs6923178	6	79684023	C	G	0.119895	0.121756	0.025941	6902	2.68478e-06	0.00312857	21.6549
Suberate (C8-DC) levels	GCST90199633	Lipid	rs6914551	6	106686831	T	C	0.011276	-0.366135	0.0791195	6902	3.69883e-06	0.00298912	20.6867
Suberate (C8-DC) levels	GCST90199633	Lipid	rs141183746	6	163922203	A	C	0.0572184	0.161019	0.0364413	6902	9.93437e-06	0.00279725	19.3552
Suberate (C8-DC) levels	GCST90199633	Lipid	rs17738405	7	3235891	T	C	0.0453877	-0.193637	0.0395206	6902	9.60098e-07	0.00324917	22.4923
Suberate (C8-DC) levels	GCST90199633	Lipid	rs146529314	7	106007929	T	G	0.0147642	0.336938	0.0697181	6902	1.34585e-06	0.00330278	22.8647
Suberate (C8-DC) levels	GCST90199633	Lipid	rs140580838	8	108977705	G	A	0.0145645	0.308493	0.0695392	6902	9.15411e-06	0.00273177	18.9009
Suberate (C8-DC) levels	GCST90199633	Lipid	rs148863405	9	16581529	G	C	0.00217928	0.798698	0.178207	6902	7.40014e-06	0.00277435	19.1962
Suberate (C8-DC) levels	GCST90199633	Lipid	rs12555229	9	135788065	C	G	0.250852	-0.0955533	0.0196317	6902	1.13142e-06	0.00343168	23.7601
Suberate (C8-DC) levels	GCST90199633	Lipid	rs35904890	11	8649229	C	T	0.0284364	-0.227287	0.0499103	6902	5.26594e-06	0.00285447	19.7522
Suberate (C8-DC) levels	GCST90199633	Lipid	rs11158833	14	70111694	A	G	0.759084	-0.0922378	0.0196709	6902	2.74475e-06	0.00311174	21.538
Suberate (C8-DC) levels	GCST90199633	Lipid	rs72777931	16	23857673	G	A	0.0147465	0.336072	0.0690214	6902	1.12109e-06	0.00328195	22.72
Suberate (C8-DC) levels	GCST90199633	Lipid	rs76698216	17	74754316	A	C	0.0763758	-0.137585	0.0310605	6902	9.44128e-06	0.00267069	18.4771
Suberate (C8-DC) levels	GCST90199633	Lipid	rs1551619	17	75889724	C	T	0.230903	-0.0957862	0.0197795	6902	1.28083e-06	0.00325872	22.5587
Suberate (C8-DC) levels	GCST90199633	Lipid	rs117499033	18	44998209	A	G	0.0142545	0.30721	0.0691456	6902	8.87382e-06	0.00265227	18.3493
Suberate (C8-DC) levels	GCST90199633	Lipid	rs191920017	22	22277644	G	A	0.00922782	-0.399312	0.0879247	6902	5.58496e-06	0.0029156	20.1765
5-hydroxylysine levels	GCST90199634	Amino Acid	rs139663065	1	14402942	C	T	0.0148944	0.281865	0.0631701	8128	8.11986e-06	0.00233141	18.9893
5-hydroxylysine levels	GCST90199634	Amino Acid	rs55700529	1	17851418	G	A	0.0170546	0.292762	0.0593343	8128	8.05186e-07	0.00287363	23.4184
5-hydroxylysine levels	GCST90199634	Amino Acid	rs76751577	1	234308092	G	A	0.0116681	0.322064	0.0713328	8128	6.333e-06	0.00239231	19.4865
5-hydroxylysine levels	GCST90199634	Amino Acid	rs78818599	2	179875859	T	G	0.0250279	-0.215533	0.0487937	8128	9.99777e-06	0.00226712	18.4645
5-hydroxylysine levels	GCST90199634	Amino Acid	rs9341222	2	216664687	T	C	0.0234238	0.230094	0.0513898	8128	7.55513e-06	0.00242217	19.7303
5-hydroxylysine levels	GCST90199634	Amino Acid	rs144429282	3	30096963	C	T	0.0119106	0.387083	0.0705729	8128	4.13767e-08	0.0035267	28.7594
5-hydroxylysine levels	GCST90199634	Amino Acid	rs12499749	4	30325758	G	A	0.0455162	0.176873	0.0364889	8128	1.25139e-06	0.00271824	22.1486
5-hydroxylysine levels	GCST90199634	Amino Acid	rs9997050	4	39301045	A	G	0.297205	0.080555	0.0167942	8128	1.61373e-06	0.00271081	22.088
5-hydroxylysine levels	GCST90199634	Amino Acid	rs75233276	4	72366734	C	T	0.00972787	0.347685	0.0782868	8128	8.94701e-06	0.00232903	18.9698
5-hydroxylysine levels	GCST90199634	Amino Acid	rs1040519	6	9542333	A	G	0.708369	-0.0818991	0.0168315	8128	1.13978e-06	0.00277129	22.5821
5-hydroxylysine levels	GCST90199634	Amino Acid	rs1330804	6	113238996	G	A	0.405292	-0.0735292	0.0164301	8128	7.63159e-06	0.00260628	21.234
5-hydroxylysine levels	GCST90199634	Amino Acid	rs73248769	8	32271206	T	C	0.00837335	0.397814	0.0842519	8128	2.33854e-06	0.00262807	21.412
5-hydroxylysine levels	GCST90199634	Amino Acid	rs73429419	8	138372606	C	T	0.150779	-0.0978899	0.0214524	8128	5.03982e-06	0.00245396	19.9899
5-hydroxylysine levels	GCST90199634	Amino Acid	rs117462872	8	141957630	A	G	0.014046	0.286413	0.0645828	8128	9.21479e-06	0.00227209	18.505
5-hydroxylysine levels	GCST90199634	Amino Acid	rs140233308	9	81810718	G	T	0.0116409	0.320974	0.0719087	8128	8.05839e-06	0.00237067	19.3098
5-hydroxylysine levels	GCST90199634	Amino Acid	rs999856	10	14019697	G	A	0.0257376	-0.215444	0.0485076	8128	8.93524e-06	0.00232778	18.9597
5-hydroxylysine levels	GCST90199634	Amino Acid	rs10877499	12	61025502	T	C	0.212153	0.085716	0.0188366	8128	5.35153e-06	0.00245609	20.0074
5-hydroxylysine levels	GCST90199634	Amino Acid	rs41322846	12	96510327	G	C	0.0998263	0.113555	0.0256097	8128	9.24784e-06	0.00231747	18.8755
5-hydroxylysine levels	GCST90199634	Amino Acid	rs532070914	12	124503617	T	C	0.00309636	0.625391	0.138228	8128	6.05779e-06	0.00241456	19.6682
5-hydroxylysine levels	GCST90199634	Amino Acid	rs661331	13	29933975	A	T	0.103335	0.112287	0.025189	8128	8.28197e-06	0.0023365	19.0309
5-hydroxylysine levels	GCST90199634	Amino Acid	rs17533872	13	41641427	C	T	0.424131	0.0752854	0.0158196	8128	1.94553e-06	0.0027687	22.5609
5-hydroxylysine levels	GCST90199634	Amino Acid	rs1502069	13	86458070	C	T	0.764257	-0.0811985	0.0181157	8128	7.38717e-06	0.00237577	19.3515
5-hydroxylysine levels	GCST90199634	Amino Acid	rs9559451	13	108973515	T	C	0.664775	-0.0752947	0.0165065	8128	5.07846e-06	0.00252679	20.5847
5-hydroxylysine levels	GCST90199634	Amino Acid	rs3819547	14	72465045	G	C	0.0878938	-0.124927	0.0272675	8128	4.61627e-06	0.00250234	20.385
5-hydroxylysine levels	GCST90199634	Amino Acid	rs74026019	15	78271393	A	G	0.179332	0.124561	0.0210341	8128	3.18287e-09	0.00456688	37.2807
5-hydroxylysine levels	GCST90199634	Amino Acid	rs57372079	15	78275191	C	T	0.0489217	0.209881	0.0355407	8128	3.51822e-09	0.00409915	33.4468
5-hydroxylysine levels	GCST90199634	Amino Acid	rs184209031	15	78315345	C	G	0.0179519	-0.270283	0.0579625	8128	3.11547e-06	0.00257579	20.9849
5-hydroxylysine levels	GCST90199634	Amino Acid	rs1973733	15	78317917	G	A	0.958605	-0.227574	0.0381136	8128	2.35884e-09	0.0041102	33.5373
5-hydroxylysine levels	GCST90199634	Amino Acid	rs9920822	15	78369007	C	G	0.814601	0.0980802	0.020009	8128	9.49618e-07	0.00290566	23.6802
5-hydroxylysine levels	GCST90199634	Amino Acid	rs56410797	15	78392899	G	A	0.311379	0.0820566	0.0166799	8128	8.67662e-07	0.00288753	23.532
5-hydroxylysine levels	GCST90199634	Amino Acid	rs2869043	15	78399127	A	G	0.125154	-0.104158	0.0230864	8128	6.43256e-06	0.0023757	19.3509
5-hydroxylysine levels	GCST90199634	Amino Acid	rs117181913	15	78475765	T	G	0.0242862	-0.24041	0.049463	8128	1.17144e-06	0.00273916	22.3195
5-hydroxylysine levels	GCST90199634	Amino Acid	rs16969894	15	78484114	C	T	0.210465	-0.303113	0.0184687	8128	1.56282e-60	0.0305345	255.938
5-hydroxylysine levels	GCST90199634	Amino Acid	rs117034501	15	78513955	C	A	0.034624	0.206704	0.0422614	8128	1.0028e-06	0.00285628	23.2767
5-hydroxylysine levels	GCST90199634	Amino Acid	rs183603441	15	78515065	T	A	0.0138718	1.20793	0.0645857	8128	4.70701e-78	0.039919	337.869
5-hydroxylysine levels	GCST90199634	Amino Acid	rs147760547	15	78523788	A	G	0.0241498	-0.269727	0.0497572	8128	5.93122e-08	0.00342906	27.9604
5-hydroxylysine levels	GCST90199634	Amino Acid	rs117131212	15	78527136	A	G	0.0431929	-0.234787	0.0381393	8128	7.4591e-10	0.00455633	37.1942
5-hydroxylysine levels	GCST90199634	Amino Acid	rs3885951	15	78533575	A	G	0.0990508	0.578606	0.0249628	8128	7.46543e-119	0.0597522	516.403
5-hydroxylysine levels	GCST90199634	Amino Acid	rs141607049	15	78541239	C	A	0.0199206	-0.368016	0.0548868	8128	2.01401e-11	0.00528843	43.2023
5-hydroxylysine levels	GCST90199634	Amino Acid	rs4887062	15	78545459	G	A	0.564736	-0.307047	0.0151635	8128	3.61923e-91	0.0463487	394.935
5-hydroxylysine levels	GCST90199634	Amino Acid	rs35775671	15	78558762	G	A	0.0511048	0.183853	0.0347087	8128	1.17703e-07	0.00327832	26.7273
5-hydroxylysine levels	GCST90199634	Amino Acid	rs117994199	15	78567576	C	G	0.0143632	-0.389366	0.0644233	8128	1.50472e-09	0.00429254	35.0315
5-hydroxylysine levels	GCST90199634	Amino Acid	rs56219480	15	78571682	C	T	0.0419283	-0.180487	0.0382174	8128	2.32782e-06	0.00261714	21.3227
5-hydroxylysine levels	GCST90199634	Amino Acid	rs148826117	15	78657506	T	C	0.0231332	-0.267091	0.0507887	8128	1.44949e-07	0.00322418	26.2844
5-hydroxylysine levels	GCST90199634	Amino Acid	rs148276639	15	78698393	A	C	0.011338	0.373681	0.072419	8128	2.46975e-07	0.00313052	25.5185
5-hydroxylysine levels	GCST90199634	Amino Acid	rs755998	15	78740127	C	T	0.760202	0.18899	0.0178569	8128	3.55163e-26	0.0130221	107.214
5-hydroxylysine levels	GCST90199634	Amino Acid	rs143332670	15	78759715	G	A	0.0175743	0.311558	0.0584092	8128	9.60413e-08	0.00335186	27.3288
5-hydroxylysine levels	GCST90199634	Amino Acid	rs139648962	15	78775110	G	A	0.0361647	-0.303832	0.0406282	8128	7.52603e-14	0.00643554	52.6339
5-hydroxylysine levels	GCST90199634	Amino Acid	rs72747319	15	78803889	A	G	0.00767422	0.467124	0.0881405	8128	1.15952e-07	0.0033234	27.096
5-hydroxylysine levels	GCST90199634	Amino Acid	rs113052063	15	78812709	A	G	0.0912562	0.141997	0.0264714	8128	8.13195e-08	0.0033442	27.2661
5-hydroxylysine levels	GCST90199634	Amino Acid	rs77719127	15	78818441	C	T	0.144303	-0.188575	0.0225109	8128	5.42744e-17	0.008782	71.9948
5-hydroxylysine levels	GCST90199634	Amino Acid	rs148128544	15	78872061	A	G	0.00949051	0.511657	0.0796925	8128	1.35927e-10	0.00492194	40.1935
5-hydroxylysine levels	GCST90199634	Amino Acid	rs74582811	15	78966596	A	G	0.0289046	0.227003	0.0458676	8128	7.45581e-07	0.00289282	23.5753
5-hydroxylysine levels	GCST90199634	Amino Acid	rs12901358	15	98630252	T	C	0.387751	0.070543	0.0157671	8128	7.67443e-06	0.00236276	19.2452
5-hydroxylysine levels	GCST90199634	Amino Acid	rs113983401	16	87637966	G	C	0.0498823	0.161297	0.0354213	8128	5.27173e-06	0.00246608	20.0889
5-hydroxylysine levels	GCST90199634	Amino Acid	rs115469488	22	22766918	G	A	0.00284936	-0.663355	0.14407	8128	4.13661e-06	0.00250052	20.3702
3-phenylpropionate hydrocinnamate levels	GCST90199635	Xenobiotics	rs191187061	1	156527256	C	T	0.0178844	-0.304207	0.0586874	7925	2.1775e-07	0.00325091	25.841
3-phenylpropionate hydrocinnamate levels	GCST90199635	Xenobiotics	rs112307471	1	204454067	G	A	0.0250225	-0.238964	0.0506661	7925	2.40006e-06	0.00278625	22.1371
3-phenylpropionate hydrocinnamate levels	GCST90199635	Xenobiotics	rs75223710	1	246124049	C	T	0.0257673	-0.219819	0.0494675	7925	8.84241e-06	0.00242601	19.268
3-phenylpropionate hydrocinnamate levels	GCST90199635	Xenobiotics	rs145409686	2	28328582	T	C	0.0041228	-0.550427	0.120275	7925	4.73054e-06	0.00248787	19.7605
3-phenylpropionate hydrocinnamate levels	GCST90199635	Xenobiotics	rs17767728	2	133697804	T	C	0.194635	0.0909404	0.0194777	7925	3.02745e-06	0.00259273	20.5956
3-phenylpropionate hydrocinnamate levels	GCST90199635	Xenobiotics	rs74432647	2	224858109	C	T	0.0724275	0.150663	0.0304065	7925	7.23414e-07	0.00304996	24.2388
3-phenylpropionate hydrocinnamate levels	GCST90199635	Xenobiotics	rs78674307	3	43525745	T	G	0.0557029	-0.150826	0.0340435	7925	9.40626e-06	0.00239314	19.0064
3-phenylpropionate hydrocinnamate levels	GCST90199635	Xenobiotics	rs77831208	3	110665898	C	T	0.0208412	0.249552	0.0549664	7925	5.62337e-06	0.00254172	20.1894
3-phenylpropionate hydrocinnamate levels	GCST90199635	Xenobiotics	rs187719086	4	46001728	C	T	0.0137168	-0.29344	0.0662578	7925	9.47782e-06	0.00232982	18.5023
3-phenylpropionate hydrocinnamate levels	GCST90199635	Xenobiotics	rs146175767	4	86073341	C	T	0.0945706	-0.121342	0.0264241	7925	4.38776e-06	0.00252152	20.0285
3-phenylpropionate hydrocinnamate levels	GCST90199635	Xenobiotics	rs116511059	5	27584519	C	T	0.0094268	0.400938	0.0799895	7925	5.37602e-07	0.00300217	23.8578
3-phenylpropionate hydrocinnamate levels	GCST90199635	Xenobiotics	rs73478203	6	79617290	A	G	0.230375	0.0825426	0.0184542	7925	7.71921e-06	0.00241602	19.1885
3-phenylpropionate hydrocinnamate levels	GCST90199635	Xenobiotics	rs147941428	7	5766027	A	G	0.0130043	-0.340237	0.0690333	7925	8.28252e-07	0.00297163	23.6144
3-phenylpropionate hydrocinnamate levels	GCST90199635	Xenobiotics	rs13283163	9	3389660	G	A	0.0526149	0.170526	0.0347529	7925	9.25742e-07	0.00289899	23.0355
3-phenylpropionate hydrocinnamate levels	GCST90199635	Xenobiotics	rs141685561	11	23891620	C	T	0.0739347	-0.143423	0.0298661	7925	1.56938e-06	0.00281681	22.3806
3-phenylpropionate hydrocinnamate levels	GCST90199635	Xenobiotics	rs2186671	11	109407701	A	G	0.448059	-0.0760014	0.016068	7925	2.24527e-06	0.00285694	22.7004
3-phenylpropionate hydrocinnamate levels	GCST90199635	Xenobiotics	rs9510299	13	22714494	G	C	0.359614	-0.0736478	0.01656	7925	8.69424e-06	0.0024982	19.8428
3-phenylpropionate hydrocinnamate levels	GCST90199635	Xenobiotics	rs79970883	13	84382959	C	T	0.042993	-0.195098	0.03888	7925	5.2225e-07	0.00313219	24.8943
3-phenylpropionate hydrocinnamate levels	GCST90199635	Xenobiotics	rs112423294	14	48833025	G	A	0.00782144	-0.402137	0.0883872	7925	5.37163e-06	0.00250989	19.9359
3-phenylpropionate hydrocinnamate levels	GCST90199635	Xenobiotics	rs12929353	16	1189810	G	A	0.00898891	-0.396283	0.0827237	7925	1.6642e-06	0.00279786	22.2297
3-phenylpropionate hydrocinnamate levels	GCST90199635	Xenobiotics	rs16959318	16	12363394	G	C	0.577333	0.0709219	0.0159259	7925	8.45873e-06	0.0024548	19.4972
3-phenylpropionate hydrocinnamate levels	GCST90199635	Xenobiotics	rs148153141	16	20426589	A	G	0.0199163	-0.27871	0.0551887	7925	4.41503e-07	0.00303254	24.0999
3-phenylpropionate hydrocinnamate levels	GCST90199635	Xenobiotics	rs34927101	16	20433373	C	T	0.0178774	0.294909	0.0587005	7925	5.06156e-07	0.00305405	24.2714
3-phenylpropionate hydrocinnamate levels	GCST90199635	Xenobiotics	rs8061485	16	20463360	T	C	0.279515	-0.0845813	0.017342	7925	1.07576e-06	0.00288143	22.8956
3-phenylpropionate hydrocinnamate levels	GCST90199635	Xenobiotics	rs62058082	17	12879352	C	T	0.168677	-0.105084	0.0220071	7925	1.7969e-06	0.00309691	24.6131
3-phenylpropionate hydrocinnamate levels	GCST90199635	Xenobiotics	rs112264683	18	1098668	T	C	0.00914634	0.368503	0.0824753	7925	7.89377e-06	0.00246132	19.5492
3-phenylpropionate hydrocinnamate levels	GCST90199635	Xenobiotics	rs10073658	18	51743877	A	G	0.136043	0.104011	0.0231405	7925	6.96524e-06	0.00254306	20.2
3-phenylpropionate hydrocinnamate levels	GCST90199635	Xenobiotics	rs143985394	19	14838555	A	G	0.0216392	-0.240823	0.0541185	7925	8.59042e-06	0.00245565	19.504
3-phenylpropionate hydrocinnamate levels	GCST90199635	Xenobiotics	rs4812445	20	40610096	A	G	0.253933	-0.0994662	0.0192108	7925	2.24745e-07	0.00374868	29.8125
3-phenylpropionate hydrocinnamate levels	GCST90199635	Xenobiotics	rs2000136	20	43152424	G	A	0.914235	0.124346	0.0279259	7925	8.47988e-06	0.00242472	19.2578
Kynurenine levels	GCST90199636	Amino Acid	rs9988529	1	63194695	T	C	0.042129	-0.180183	0.036929	8244	1.06523e-06	0.00262027	21.653
Kynurenine levels	GCST90199636	Amino Acid	rs79435381	1	75842746	G	A	0.0418438	-0.166018	0.0368091	8244	6.4752e-06	0.00221008	18.2558
Kynurenine levels	GCST90199636	Amino Acid	rs61825638	1	241550102	C	T	0.246402	0.130031	0.0171027	8244	2.89497e-14	0.00627925	52.0806
Kynurenine levels	GCST90199636	Amino Acid	rs55709807	2	137960969	G	A	0.0356445	0.178987	0.0395664	8244	6.07661e-06	0.00220243	18.1925
Kynurenine levels	GCST90199636	Amino Acid	rs6440053	3	141940670	T	A	0.842367	0.0964971	0.0204102	8244	2.26858e-06	0.0024729	20.4322
Kynurenine levels	GCST90199636	Amino Acid	rs9821445	3	184219831	T	C	0.147783	0.0994985	0.0206581	8244	1.46142e-06	0.00249366	20.6041
Kynurenine levels	GCST90199636	Amino Acid	rs116794445	5	13501913	G	A	0.0110504	-0.322608	0.0709539	8244	5.44861e-06	0.00227474	18.7912
Kynurenine levels	GCST90199636	Amino Acid	rs10516101	5	173639728	C	T	0.0812102	-0.123617	0.0269608	8244	4.53863e-06	0.00228041	18.8381
Kynurenine levels	GCST90199636	Amino Acid	rs17240098	6	52270924	G	T	0.0553582	0.148969	0.0327399	8244	5.36261e-06	0.00232098	19.174
Kynurenine levels	GCST90199636	Amino Acid	rs17287314	7	105966054	T	A	0.297359	-0.0741746	0.0165025	8244	6.96562e-06	0.00229908	18.9927
Kynurenine levels	GCST90199636	Amino Acid	rs10216901	8	39947074	C	T	0.372432	-0.092585	0.0153069	8244	1.4614e-09	0.004007	33.1585
Kynurenine levels	GCST90199636	Amino Acid	rs55879891	8	127356687	C	A	0.137167	0.101148	0.0215999	8244	2.83001e-06	0.0024217	20.0081
Kynurenine levels	GCST90199636	Amino Acid	rs113455870	9	129907821	C	T	0.0164622	0.272522	0.0582453	8244	2.88457e-06	0.00240498	19.8697
Kynurenine levels	GCST90199636	Amino Acid	rs72761290	9	130403493	C	A	0.0752681	0.135722	0.0286233	8244	2.11975e-06	0.00256423	21.1887
Kynurenine levels	GCST90199636	Amino Acid	rs6481144	10	55140633	A	C	0.971072	-0.21192	0.0450635	8244	2.56748e-06	0.00252315	20.8484
Kynurenine levels	GCST90199636	Amino Acid	rs10883982	10	104214575	A	C	0.22765	-0.0787528	0.0174501	8244	6.39098e-06	0.00218094	18.0146
Kynurenine levels	GCST90199636	Amino Acid	rs11055387	12	13367062	G	C	0.0566212	-0.145349	0.0321909	8244	6.32541e-06	0.00225694	18.6437
Kynurenine levels	GCST90199636	Amino Acid	rs3184504	12	111446804	T	C	0.513669	-0.108142	0.0148104	8244	2.83947e-13	0.00584298	48.4408
Kynurenine levels	GCST90199636	Amino Acid	rs11066283	12	112402962	A	G	0.41958	0.101286	0.0150846	8244	1.88685e-11	0.00499673	41.3899
Kynurenine levels	GCST90199636	Amino Acid	rs3213716	14	74911482	G	A	0.394666	-0.0686389	0.0150856	8244	5.36557e-06	0.0022511	18.5955
Kynurenine levels	GCST90199636	Amino Acid	rs75973738	14	84718587	T	A	0.0423521	-0.194072	0.0374159	8244	2.13841e-07	0.00305518	25.2579
Kynurenine levels	GCST90199636	Amino Acid	rs35223481	14	94546420	T	A	0.112435	-0.105966	0.0235442	8244	6.77162e-06	0.00224112	18.5128
Kynurenine levels	GCST90199636	Amino Acid	rs9933330	16	20355488	C	T	0.180459	-0.103406	0.0193124	8244	8.58377e-08	0.00316279	26.1504
Kynurenine levels	GCST90199636	Amino Acid	rs72789484	16	75786534	G	A	0.0546991	-0.144555	0.0325854	8244	9.15605e-06	0.00216096	17.8492
Kynurenine levels	GCST90199636	Amino Acid	rs4843693	16	87743983	C	A	0.446406	0.0696379	0.0150831	8244	3.89424e-06	0.00239686	19.8024
Kynurenine levels	GCST90199636	Amino Acid	rs7197772	16	87784767	C	T	0.245776	-0.126433	0.017404	8244	3.74185e-13	0.0059264	49.1366
Kynurenine levels	GCST90199636	Amino Acid	rs114294704	16	87797950	G	A	0.0443368	0.16369	0.0362289	8244	6.2364e-06	0.00227061	18.757
Kynurenine levels	GCST90199636	Amino Acid	rs750950	16	87839641	A	C	0.335087	-0.103641	0.0156287	8244	3.32478e-11	0.00478647	39.6398
Kynurenine levels	GCST90199636	Amino Acid	rs4843270	16	87844466	C	A	0.265349	0.205627	0.0165261	8244	1.53431e-35	0.016485	138.147
Kynurenine levels	GCST90199636	Amino Acid	rs7195978	16	87854438	A	G	0.0466642	0.182407	0.0351583	8244	2.12391e-07	0.00296035	24.4716
Kynurenine levels	GCST90199636	Amino Acid	rs9909552	17	36834695	C	G	0.37961	0.0692728	0.0155536	8244	8.43552e-06	0.00226026	18.6712
Kynurenine levels	GCST90199636	Amino Acid	rs34519073	22	49143607	G	A	0.311375	0.071803	0.0160729	8244	7.92019e-06	0.00221096	18.2631
N-acetylglutamate levels	GCST90199637	Amino Acid	rs12070599	1	166530566	G	A	0.31028	-0.0833283	0.0173446	7802	1.55314e-06	0.00297195	23.2503
N-acetylglutamate levels	GCST90199637	Amino Acid	rs79132971	2	3293263	C	A	0.0725952	0.132736	0.0296366	7802	7.50724e-06	0.00237238	18.5486
N-acetylglutamate levels	GCST90199637	Amino Acid	rs10168931	2	73650092	G	A	0.224014	0.123014	0.0183105	7802	1.83992e-11	0.005261	41.2528
N-acetylglutamate levels	GCST90199637	Amino Acid	rs148804382	3	52078217	C	A	0.0103166	0.395956	0.0769657	7802	2.68117e-07	0.00320152	25.0521
N-acetylglutamate levels	GCST90199637	Amino Acid	rs76105072	4	157967616	T	C	0.0402336	0.178385	0.0390113	7802	4.81571e-06	0.00245754	19.2161
N-acetylglutamate levels	GCST90199637	Amino Acid	rs186654219	5	64819753	G	A	0.0103212	0.36491	0.0767441	7802	1.98548e-06	0.00272036	21.2767
N-acetylglutamate levels	GCST90199637	Amino Acid	rs187543759	6	77383611	T	C	0.0110081	-0.329606	0.0734255	7802	7.15653e-06	0.00236551	18.4947
N-acetylglutamate levels	GCST90199637	Amino Acid	rs10872573	6	100362746	T	C	0.723072	-0.0805091	0.0174765	7802	4.09071e-06	0.00259578	20.2998
N-acetylglutamate levels	GCST90199637	Amino Acid	rs148895950	7	118109730	T	G	0.0133051	-0.297994	0.0670282	7802	8.75659e-06	0.00233156	18.2286
N-acetylglutamate levels	GCST90199637	Amino Acid	rs10957056	8	58487627	A	C	0.191407	0.087937	0.0197421	7802	8.41709e-06	0.00239365	18.7153
N-acetylglutamate levels	GCST90199637	Amino Acid	rs116233634	9	14712674	A	G	0.0158761	0.279475	0.0616153	7802	5.73854e-06	0.00244067	19.0838
N-acetylglutamate levels	GCST90199637	Amino Acid	rs12554315	9	26390175	T	A	0.0556449	0.155318	0.0339765	7802	4.84654e-06	0.00253533	19.8258
N-acetylglutamate levels	GCST90199637	Amino Acid	rs4336667	9	105978380	G	A	0.567883	-0.0726878	0.0157023	7802	3.67215e-06	0.00259306	20.2785
N-acetylglutamate levels	GCST90199637	Amino Acid	rs2779710	9	127213326	G	A	0.480862	0.0691006	0.0156101	7802	9.57091e-06	0.00238395	18.6392
N-acetylglutamate levels	GCST90199637	Amino Acid	rs2265815	9	127531312	A	G	0.820119	0.0912856	0.0200603	7802	5.35021e-06	0.00245865	19.2247
N-acetylglutamate levels	GCST90199637	Amino Acid	rs10762589	10	74229994	C	T	0.752636	-0.0883667	0.017702	7802	5.97844e-07	0.00290756	22.7451
N-acetylglutamate levels	GCST90199637	Amino Acid	rs2803552	10	86543369	T	C	0.96381	-0.205145	0.0419759	7802	1.02278e-06	0.00293584	22.967
N-acetylglutamate levels	GCST90199637	Amino Acid	rs60665648	13	41455862	T	C	0.0195022	-0.261085	0.0554528	7802	2.49863e-06	0.0026069	20.387
N-acetylglutamate levels	GCST90199637	Amino Acid	rs7154858	14	70529167	T	C	0.155615	0.0944413	0.0212157	7802	8.52813e-06	0.00234394	18.3257
N-acetylglutamate levels	GCST90199637	Amino Acid	rs28690110	17	43990158	C	T	0.256755	-0.0796679	0.017735	7802	7.05164e-06	0.00242241	18.9407
N-acetylglutamate levels	GCST90199637	Amino Acid	rs10854172	20	46598884	T	C	0.187765	0.116341	0.01969	7802	3.44954e-09	0.0041285	32.3358
Glycerol 3-phosphate levels	GCST90199638	Lipid	rs113230878	1	17449250	C	A	0.0474196	0.167228	0.0367194	8201	5.25853e-06	0.00252643	20.7667
Glycerol 3-phosphate levels	GCST90199638	Lipid	rs72652923	1	20844893	A	G	0.0203222	0.333858	0.0548998	8201	1.19267e-09	0.00443821	36.5511
Glycerol 3-phosphate levels	GCST90199638	Lipid	rs3107384	1	21364134	G	A	0.82829	-0.156775	0.0210392	8201	9.2256e-14	0.00699136	57.7257
Glycerol 3-phosphate levels	GCST90199638	Lipid	rs12140375	1	21380909	T	C	0.291535	-0.115347	0.0172508	8201	2.28624e-11	0.00549606	45.3113
Glycerol 3-phosphate levels	GCST90199638	Lipid	rs115992625	1	21451203	A	G	0.0471087	0.16573	0.0370323	8201	7.63054e-06	0.00246591	20.268
Glycerol 3-phosphate levels	GCST90199638	Lipid	rs114383491	1	21458837	C	T	0.0232244	-0.301547	0.0517488	8201	5.63854e-09	0.00412553	33.9653
Glycerol 3-phosphate levels	GCST90199638	Lipid	rs4654748	1	21459575	C	T	0.483873	0.149758	0.0154572	8201	3.37354e-22	0.0112021	92.8862
Glycerol 3-phosphate levels	GCST90199638	Lipid	rs56702468	1	21503847	T	C	0.313998	-0.168583	0.0168047	8201	1.10365e-23	0.0122436	101.63
Glycerol 3-phosphate levels	GCST90199638	Lipid	rs61778369	1	21513555	G	A	0.0732943	-0.159239	0.0296765	8201	8.05734e-08	0.00344462	28.34
Glycerol 3-phosphate levels	GCST90199638	Lipid	rs1780315	1	21537463	C	T	0.693586	0.14883	0.0169461	8201	1.59798e-18	0.00941499	77.9272
Glycerol 3-phosphate levels	GCST90199638	Lipid	rs1256341	1	21540336	T	C	0.29384	0.0988728	0.0171142	8201	7.59364e-09	0.00405693	33.3983
Glycerol 3-phosphate levels	GCST90199638	Lipid	rs149344982	1	21563267	G	A	0.0133024	0.321236	0.0677323	8201	2.10864e-06	0.0027089	22.2706
Glycerol 3-phosphate levels	GCST90199638	Lipid	rs1780318	1	21569132	A	T	0.943146	0.448805	0.0333781	8201	3.24475e-41	0.0216016	181.022
Glycerol 3-phosphate levels	GCST90199638	Lipid	rs1697404	1	21574964	A	G	0.90778	-0.187487	0.0270607	8201	4.25697e-12	0.00588543	48.5403
Glycerol 3-phosphate levels	GCST90199638	Lipid	rs72660309	1	21592877	A	G	0.0568877	0.214714	0.0336839	8201	1.83689e-10	0.00494689	40.7612
Glycerol 3-phosphate levels	GCST90199638	Lipid	rs181939530	1	21651972	G	A	0.146278	0.107701	0.0223121	8201	1.38591e-06	0.00289711	23.8224
Glycerol 3-phosphate levels	GCST90199638	Lipid	rs12135009	1	21675488	C	T	0.291856	0.107543	0.0171915	8201	3.96025e-10	0.00478062	39.3846
Glycerol 3-phosphate levels	GCST90199638	Lipid	rs138999278	1	21700949	C	T	0.0280494	-0.216173	0.0469827	8201	4.20252e-06	0.00254801	20.9445
Glycerol 3-phosphate levels	GCST90199638	Lipid	rs6695630	1	39602239	C	G	0.12601	-0.110939	0.0235356	8201	2.43304e-06	0.00271088	22.2869
Glycerol 3-phosphate levels	GCST90199638	Lipid	rs138201625	1	158472466	G	C	0.0129099	0.330102	0.0688063	8201	1.6062e-06	0.00277719	22.8336
Glycerol 3-phosphate levels	GCST90199638	Lipid	rs16840029	1	240441410	G	A	0.0445551	0.170339	0.0376776	8201	6.15552e-06	0.00247037	20.3047
Glycerol 3-phosphate levels	GCST90199638	Lipid	rs72852030	2	29222247	C	T	0.0168581	0.269297	0.0591747	8201	5.34198e-06	0.00240391	19.7571
Glycerol 3-phosphate levels	GCST90199638	Lipid	rs149000340	2	207084178	C	T	0.0174881	-0.283142	0.059454	8201	1.91329e-06	0.00275498	22.6505
Glycerol 3-phosphate levels	GCST90199638	Lipid	rs162416	3	324356	T	G	0.289002	0.0765529	0.0172667	8201	9.26914e-06	0.00240837	19.7939
Glycerol 3-phosphate levels	GCST90199638	Lipid	rs113971921	4	108745728	C	T	0.166028	0.0971709	0.0213914	8201	5.5584e-06	0.00261478	21.4948
Glycerol 3-phosphate levels	GCST90199638	Lipid	rs79393239	4	184336884	C	T	0.0279306	-0.213038	0.0470789	8201	6.03565e-06	0.00246446	20.256
Glycerol 3-phosphate levels	GCST90199638	Lipid	rs337370	5	177500083	C	T	0.519666	-0.0731129	0.0158083	8201	3.74668e-06	0.00266861	21.9385
Glycerol 3-phosphate levels	GCST90199638	Lipid	rs143671553	6	76893247	A	G	0.0235791	-0.236422	0.0500149	8201	2.27834e-06	0.00257377	21.1568
Glycerol 3-phosphate levels	GCST90199638	Lipid	rs118174096	6	112661622	C	T	0.0158449	-0.281275	0.06139	8201	4.6107e-06	0.00246743	20.2805
Glycerol 3-phosphate levels	GCST90199638	Lipid	rs4709324	6	159442131	T	C	0.171541	-0.0959369	0.0210023	8201	4.92582e-06	0.00261602	21.505
Glycerol 3-phosphate levels	GCST90199638	Lipid	rs6945869	7	154196642	C	T	0.0389125	-0.18358	0.0411328	8201	8.07826e-06	0.00252077	20.72
Glycerol 3-phosphate levels	GCST90199638	Lipid	rs3750309	8	60876009	T	G	0.455985	0.0779824	0.015705	8201	6.85374e-07	0.00301706	24.8118
Glycerol 3-phosphate levels	GCST90199638	Lipid	rs12770630	10	109776626	C	T	0.12587	-0.115058	0.0235144	8201	9.92606e-07	0.00291314	23.9546
Glycerol 3-phosphate levels	GCST90199638	Lipid	rs118152300	10	120249022	G	T	0.0451781	0.167422	0.0374675	8201	7.87849e-06	0.00241827	19.8755
Glycerol 3-phosphate levels	GCST90199638	Lipid	rs73499488	11	80347492	C	G	0.0231351	0.248377	0.0518527	8201	1.66738e-06	0.00278842	22.9262
Glycerol 3-phosphate levels	GCST90199638	Lipid	rs11603769	11	98185552	G	C	0.0240741	0.229614	0.0511828	8201	7.25222e-06	0.00247739	20.3625
Glycerol 3-phosphate levels	GCST90199638	Lipid	rs117110311	11	107383264	G	C	0.005377	0.488462	0.106255	8201	4.28443e-06	0.00255206	20.9778
Glycerol 3-phosphate levels	GCST90199638	Lipid	rs7968044	12	97298167	A	C	0.140581	-0.0992173	0.022321	8201	8.78797e-06	0.00237868	19.5493
Glycerol 3-phosphate levels	GCST90199638	Lipid	rs75198564	12	125321224	A	G	0.180152	0.0914908	0.0201541	8201	5.63715e-06	0.00247262	20.3233
Glycerol 3-phosphate levels	GCST90199638	Lipid	rs7319463	13	31418470	G	A	0.0285504	-0.217628	0.0465571	8201	2.94778e-06	0.00262719	21.5971
Glycerol 3-phosphate levels	GCST90199638	Lipid	rs10521085	16	7662319	C	T	0.108586	-0.113394	0.0249262	8201	5.38568e-06	0.00248922	20.4601
Glycerol 3-phosphate levels	GCST90199638	Lipid	rs537609697	16	33920063	A	G	0.00853513	-0.424592	0.0873416	8201	1.16631e-06	0.00305113	25.0928
Glycerol 3-phosphate levels	GCST90199638	Lipid	rs74622263	16	87361698	A	G	0.0567904	-0.148881	0.0334532	8201	8.57032e-06	0.00237461	19.5157
Glycerol 3-phosphate levels	GCST90199638	Lipid	rs186366783	20	5516581	T	A	0.0223242	0.2955	0.0524575	8201	1.76967e-08	0.00381167	31.3715
Glycerol 3-phosphate levels	GCST90199638	Lipid	rs6053520	20	5588016	T	C	0.23629	-0.0948739	0.0185541	8201	3.16482e-07	0.00324861	26.7221
Glycerol 3-phosphate levels	GCST90199638	Lipid	rs186970614	20	42205095	G	C	0.00966006	0.354048	0.07965	8201	8.78718e-06	0.00239838	19.7116
Imidazole lactate levels	GCST90199639	Amino Acid	rs3765719	1	3687327	T	C	0.0864132	0.126601	0.0281066	8256	6.65872e-06	0.00253066	20.9411
Imidazole lactate levels	GCST90199639	Amino Acid	rs61774831	1	53879416	C	A	0.0119251	0.317674	0.0703736	8256	6.35844e-06	0.00237818	19.6763
Imidazole lactate levels	GCST90199639	Amino Acid	rs490379	1	88252216	A	C	0.136264	-0.133215	0.0219505	8256	1.28793e-09	0.00417733	34.6243
Imidazole lactate levels	GCST90199639	Amino Acid	rs12067695	1	88341156	A	G	0.1621	0.099707	0.0205147	8256	1.1722e-06	0.00270058	22.3509
Imidazole lactate levels	GCST90199639	Amino Acid	rs7527843	1	88417337	G	C	0.844569	-0.100975	0.0213276	8256	2.1963e-06	0.00267689	22.1544
Imidazole lactate levels	GCST90199639	Amino Acid	rs12738885	1	88516176	C	T	0.419584	0.162537	0.0152079	8256	1.16282e-26	0.0128675	107.592
Imidazole lactate levels	GCST90199639	Amino Acid	rs306315	1	88537188	C	G	0.295577	-0.0765796	0.0166064	8256	3.99876e-06	0.00244208	20.2063
Imidazole lactate levels	GCST90199639	Amino Acid	rs61767086	1	88600899	C	G	0.139934	-0.173021	0.0218591	8256	2.46718e-15	0.00720581	59.9084
Imidazole lactate levels	GCST90199639	Amino Acid	rs1532158	1	88605520	G	A	0.346716	-0.122466	0.0159102	8256	1.38949e-14	0.00679418	56.4628
Imidazole lactate levels	GCST90199639	Amino Acid	rs74604614	1	88643987	T	C	0.0333657	-0.201489	0.042074	8256	1.6768e-06	0.00261876	21.672
Imidazole lactate levels	GCST90199639	Amino Acid	rs12743586	1	88678850	C	A	0.0709599	0.222698	0.0293392	8256	3.18829e-14	0.00653898	54.328
Imidazole lactate levels	GCST90199639	Amino Acid	rs79257703	1	88729798	G	A	0.0335798	-0.21247	0.041431	8256	2.92404e-07	0.00293001	24.2554
Imidazole lactate levels	GCST90199639	Amino Acid	rs72724747	1	88776361	G	A	0.0627901	0.251229	0.0317004	8256	2.27948e-15	0.00742844	61.7732
Imidazole lactate levels	GCST90199639	Amino Acid	rs59688329	1	88776397	G	C	0.0748386	0.131493	0.0288949	8256	5.34568e-06	0.0023943	19.81
Imidazole lactate levels	GCST90199639	Amino Acid	rs17099902	1	88856364	T	C	0.0340689	0.21301	0.0415481	8256	2.94658e-07	0.00298631	24.7228
Imidazole lactate levels	GCST90199639	Amino Acid	rs61766109	1	88881629	C	T	0.0898509	0.144636	0.0264326	8256	4.45305e-08	0.00342151	28.3381
Imidazole lactate levels	GCST90199639	Amino Acid	rs183600545	1	88893045	G	T	0.0309718	-0.235822	0.0441783	8256	9.39946e-08	0.00333812	27.6451
Imidazole lactate levels	GCST90199639	Amino Acid	rs17471766	1	88896003	G	A	0.0886617	-0.193506	0.0268438	8256	5.65316e-13	0.0060511	50.2499
Imidazole lactate levels	GCST90199639	Amino Acid	rs142795750	1	88899358	C	T	0.0425229	0.242217	0.0377868	8256	1.45414e-10	0.00477739	39.6218
Imidazole lactate levels	GCST90199639	Amino Acid	rs4585957	1	88900645	C	T	0.0810137	0.145654	0.0277739	8256	1.56891e-07	0.00315895	26.1566
Imidazole lactate levels	GCST90199639	Amino Acid	rs145197271	1	88926923	C	T	0.0138923	-0.311595	0.0649107	8256	1.58376e-06	0.00266017	22.0156
Imidazole lactate levels	GCST90199639	Amino Acid	rs75650520	1	88939436	G	A	0.0326356	-0.218914	0.0429534	8256	3.4591e-07	0.00302593	25.0518
Imidazole lactate levels	GCST90199639	Amino Acid	rs7530513	1	88944228	G	A	0.50267	0.397623	0.0144873	8256	7.70378e-166	0.0790498	708.482
Imidazole lactate levels	GCST90199639	Amino Acid	rs150816693	1	88977174	C	T	0.0206531	-0.277955	0.0533452	8256	1.88334e-07	0.00312537	25.8776
Imidazole lactate levels	GCST90199639	Amino Acid	rs61766153	1	88986857	C	T	0.0653468	0.250453	0.0305347	8256	2.35908e-16	0.00766227	63.7327
Imidazole lactate levels	GCST90199639	Amino Acid	rs61766155	1	89007941	G	A	0.24147	0.155767	0.0177533	8256	1.72452e-18	0.00888826	74.0216
Imidazole lactate levels	GCST90199639	Amino Acid	rs145329974	1	89066263	A	G	0.0108934	0.333649	0.0733727	8256	5.4333e-06	0.00239892	19.8483
Imidazole lactate levels	GCST90199639	Amino Acid	rs1142888	1	89186407	T	G	0.508007	-0.0801703	0.015103	8256	1.10691e-07	0.00321281	26.604
Imidazole lactate levels	GCST90199639	Amino Acid	rs142767242	1	89230830	G	A	0.034055	0.21247	0.0418514	8256	3.83909e-07	0.00297001	24.5875
Imidazole lactate levels	GCST90199639	Amino Acid	rs148602444	1	89244909	G	A	0.0336838	-0.201733	0.0417791	8256	1.37531e-06	0.00264926	21.9251
Imidazole lactate levels	GCST90199639	Amino Acid	rs60157418	1	89341015	T	C	0.230928	-0.0864026	0.0181044	8256	1.81986e-06	0.00265172	21.9455
Imidazole lactate levels	GCST90199639	Amino Acid	rs7563086	2	46142357	C	T	0.0697089	0.14342	0.0297498	8256	1.42921e-06	0.00266782	22.0791
Imidazole lactate levels	GCST90199639	Amino Acid	rs9878908	3	12260963	C	T	0.795375	-0.086292	0.0187632	8256	4.24526e-06	0.00242383	20.0549
Imidazole lactate levels	GCST90199639	Amino Acid	rs150565193	3	26721560	C	T	0.0195122	-0.248798	0.0546598	8256	5.32028e-06	0.00236849	19.596
Imidazole lactate levels	GCST90199639	Amino Acid	rs116793365	3	37065699	A	G	0.0127972	-0.300561	0.0670653	8256	7.40785e-06	0.00228253	18.8831
Imidazole lactate levels	GCST90199639	Amino Acid	rs185636005	3	47167390	C	A	0.0104963	-0.348976	0.0745984	8256	2.89603e-06	0.00252973	20.9334
Imidazole lactate levels	GCST90199639	Amino Acid	rs115443294	3	49048884	T	C	0.00854753	-0.387926	0.0824658	8256	2.55014e-06	0.00255059	21.1064
Imidazole lactate levels	GCST90199639	Amino Acid	rs145281230	3	50205849	A	G	0.0105506	-0.439015	0.0738951	8256	2.8318e-09	0.00402401	33.3484
Imidazole lactate levels	GCST90199639	Amino Acid	rs75377711	3	50834745	A	C	0.0103068	-0.343463	0.075244	8256	5.00314e-06	0.00240666	19.9125
Imidazole lactate levels	GCST90199639	Amino Acid	rs184621231	3	51461626	G	A	0.00969932	-0.390469	0.0774903	8256	4.68108e-07	0.00292895	24.2465
Imidazole lactate levels	GCST90199639	Amino Acid	rs28410020	4	3849751	G	C	0.255178	0.0844789	0.0176684	8256	1.74121e-06	0.00271283	22.4526
Imidazole lactate levels	GCST90199639	Amino Acid	rs2315488	4	139202403	G	A	0.220711	-0.0871675	0.0184136	8256	2.20296e-06	0.00261374	21.6303
Imidazole lactate levels	GCST90199639	Amino Acid	rs72933650	6	105879701	C	T	0.0722807	0.132911	0.0300497	8256	9.73273e-06	0.00236914	19.6013
Imidazole lactate levels	GCST90199639	Amino Acid	rs72943057	6	106574147	T	C	0.0234716	-0.219653	0.0494957	8256	9.08721e-06	0.00221173	18.2961
Imidazole lactate levels	GCST90199639	Amino Acid	rs10277377	7	54909022	C	T	0.0950995	0.116516	0.0256952	8256	5.77319e-06	0.00233658	19.3313
Imidazole lactate levels	GCST90199639	Amino Acid	rs149262976	7	79487462	T	C	0.00729306	0.405513	0.0885376	8256	4.64715e-06	0.00238106	19.7002
Imidazole lactate levels	GCST90199639	Amino Acid	rs1441770	8	19899808	G	A	0.399513	-0.0757838	0.0157461	8256	1.48783e-06	0.00275561	22.8076
Imidazole lactate levels	GCST90199639	Amino Acid	rs2805103	9	128836618	T	A	0.70863	0.0969957	0.0168381	8256	8.38658e-09	0.00388507	32.1925
Imidazole lactate levels	GCST90199639	Amino Acid	rs148327605	10	92225957	C	T	0.0658858	0.137958	0.0306471	8256	6.74724e-06	0.00234269	19.382
Imidazole lactate levels	GCST90199639	Amino Acid	rs4150575	11	18334919	C	T	0.688358	0.107027	0.0165673	8256	1.04616e-10	0.00491459	40.7653
Imidazole lactate levels	GCST90199639	Amino Acid	rs73038087	12	225678	G	A	0.158656	0.103963	0.021447	8256	1.25065e-06	0.00288548	23.8857
Imidazole lactate levels	GCST90199639	Amino Acid	rs10774021	12	240132	C	T	0.651353	0.194878	0.0158871	8256	1.37213e-34	0.0172488	144.87
Imidazole lactate levels	GCST90199639	Amino Acid	rs524468	12	262620	A	G	0.259778	-0.0923717	0.0172241	8256	8.18804e-08	0.0032815	27.1747
Imidazole lactate levels	GCST90199639	Amino Acid	rs11062344	12	309160	C	T	0.146584	0.102166	0.0212973	8256	1.6094e-06	0.0026115	21.6118
Imidazole lactate levels	GCST90199639	Amino Acid	rs11613626	12	340506	C	T	0.163364	0.1226	0.0208265	8256	3.939e-09	0.00410869	34.0531
Imidazole lactate levels	GCST90199639	Amino Acid	rs118139499	12	379947	T	C	0.034375	-0.192294	0.0420072	8256	4.70244e-06	0.00245478	20.3116
Imidazole lactate levels	GCST90199639	Amino Acid	rs11062964	12	434598	C	T	0.262587	-0.0780091	0.0171969	8256	5.72672e-06	0.0023567	19.4982
Imidazole lactate levels	GCST90199639	Amino Acid	rs146849590	12	89073057	A	C	0.00444851	-0.504435	0.114153	8256	9.9186e-06	0.00225382	18.645
Imidazole lactate levels	GCST90199639	Amino Acid	rs72780392	16	49845492	G	A	0.0210674	-0.23999	0.0526186	8256	5.09265e-06	0.00237564	19.6552
Imidazole lactate levels	GCST90199639	Amino Acid	rs117771975	16	58221757	G	A	0.034926	0.190957	0.0404588	8256	2.36074e-06	0.00245816	20.3397
Imidazole lactate levels	GCST90199639	Amino Acid	rs112262350	16	58504652	G	A	0.00713241	0.709777	0.089405	8256	2.03993e-15	0.00713512	59.3165
Imidazole lactate levels	GCST90199639	Amino Acid	rs118021044	16	58523927	C	T	0.015805	-0.37118	0.0611204	8256	1.25588e-09	0.00428622	35.5308
Imidazole lactate levels	GCST90199639	Amino Acid	rs77697455	16	58628904	T	G	0.0337797	0.203878	0.0420275	8256	1.22808e-06	0.00271333	22.4568
Imidazole lactate levels	GCST90199639	Amino Acid	rs244911	16	58650653	G	A	0.386	0.161669	0.01546	8256	1.35696e-25	0.0123891	103.542
Imidazole lactate levels	GCST90199639	Amino Acid	rs373425034	16	58656112	C	T	0.017842	0.580489	0.0571761	8256	3.22488e-24	0.0118098	98.6431
Imidazole lactate levels	GCST90199639	Amino Acid	rs12696	16	58666448	A	G	0.872949	0.131997	0.0226428	8256	5.55846e-09	0.00386478	32.0237
Imidazole lactate levels	GCST90199639	Amino Acid	rs12709010	16	58702038	A	G	0.17067	-0.215421	0.0199407	8256	3.32781e-27	0.0131368	109.875
Imidazole lactate levels	GCST90199639	Amino Acid	rs11076256	16	58718562	C	T	0.0774033	0.714384	0.0271182	8256	6.11518e-153	0.0728895	648.93
Imidazole lactate levels	GCST90199639	Amino Acid	rs1657162	16	58744071	C	A	0.512266	-0.268271	0.0148298	8256	3.82308e-73	0.035963	307.912
Imidazole lactate levels	GCST90199639	Amino Acid	rs34002685	16	58910604	T	C	0.148454	-0.128927	0.0212107	8256	1.21414e-09	0.0042026	34.8346
Imidazole lactate levels	GCST90199639	Amino Acid	rs191823140	16	58964309	C	T	0.0125978	-0.38659	0.0681288	8256	1.39176e-08	0.00371809	30.8037
Imidazole lactate levels	GCST90199639	Amino Acid	rs4785011	16	58971123	C	T	0.459844	0.0726125	0.015148	8256	1.63863e-06	0.00261928	21.6763
Imidazole lactate levels	GCST90199639	Amino Acid	rs183176218	16	83825508	T	A	0.0392564	-0.173245	0.0390076	8256	8.94059e-06	0.00226396	18.7292
Imidazole lactate levels	GCST90199639	Amino Acid	rs56356377	17	73117115	A	G	0.0563503	0.147145	0.033267	8256	9.72685e-06	0.00230265	19.0499
Imidazole lactate levels	GCST90199639	Amino Acid	rs12601778	17	82233472	C	T	0.434368	-0.107145	0.0153104	8256	2.59273e-12	0.00564112	46.826
Imidazole lactate levels	GCST90199639	Amino Acid	rs11672362	19	43645748	C	T	0.0352009	0.184489	0.0415283	8256	8.89242e-06	0.00231186	19.1263
Imidazole lactate levels	GCST90199639	Amino Acid	rs2229742	21	14966851	G	C	0.0999389	0.116801	0.0254704	8256	4.52323e-06	0.00245431	20.3077
4-guanidinobutanoate levels	GCST90199640	Amino Acid	rs55984262	1	15110237	A	T	0.876792	0.10382	0.0230535	8144	6.68659e-06	0.00232878	19.0051
4-guanidinobutanoate levels	GCST90199640	Amino Acid	rs34214489	1	15325332	T	C	0.0420472	0.179727	0.0378251	8144	2.01899e-06	0.00260218	21.2423
4-guanidinobutanoate levels	GCST90199640	Amino Acid	rs12117364	1	15383298	G	A	0.0165616	-0.266213	0.0588183	8144	6.01058e-06	0.00230854	18.8396
4-guanidinobutanoate levels	GCST90199640	Amino Acid	rs514941	1	15441527	A	G	0.622167	-0.166522	0.0157725	8144	4.6761e-26	0.0130371	107.55
4-guanidinobutanoate levels	GCST90199640	Amino Acid	rs3765373	1	15442643	G	A	0.127554	-0.207257	0.0226741	8144	6.20428e-20	0.00956051	78.5931
4-guanidinobutanoate levels	GCST90199640	Amino Acid	rs12141308	1	15445050	T	G	0.0409957	0.268239	0.0376687	8144	1.07153e-12	0.00565761	46.3263
4-guanidinobutanoate levels	GCST90199640	Amino Acid	rs3820070	1	15471938	T	C	0.0283309	-0.274768	0.0446149	8144	7.33642e-10	0.00415663	33.9845
4-guanidinobutanoate levels	GCST90199640	Amino Acid	rs143073914	1	15473460	C	T	0.0212162	-0.254091	0.0517325	8144	9.03212e-07	0.00268141	21.8907
4-guanidinobutanoate levels	GCST90199640	Amino Acid	rs113232727	1	15475223	A	G	0.0246093	-0.236637	0.047853	8144	7.61143e-07	0.00268827	21.9469
4-guanidinobutanoate levels	GCST90199640	Amino Acid	rs3737704	1	15487474	A	C	0.55384	-0.450808	0.0141416	8144	1e-200	0.100436	909.049
4-guanidinobutanoate levels	GCST90199640	Amino Acid	rs148555368	1	15521114	G	A	0.0248092	-0.276553	0.0474243	8144	5.49474e-09	0.00370074	30.2434
4-guanidinobutanoate levels	GCST90199640	Amino Acid	rs139276747	1	15535703	C	T	0.0265208	-0.257471	0.0466704	8144	3.45238e-08	0.00342295	27.9653
4-guanidinobutanoate levels	GCST90199640	Amino Acid	rs77937534	1	15544881	A	C	0.0389586	-0.291439	0.0387272	8144	5.25454e-14	0.0063602	52.1162
4-guanidinobutanoate levels	GCST90199640	Amino Acid	rs149590665	1	15546017	C	G	0.0269402	0.322861	0.0457261	8144	1.65582e-12	0.00546514	44.7417
4-guanidinobutanoate levels	GCST90199640	Amino Acid	rs2753299	1	15565125	A	G	0.938578	-0.279127	0.031536	8144	8.66792e-19	0.00898314	73.8037
4-guanidinobutanoate levels	GCST90199640	Amino Acid	rs150303036	1	15571339	G	A	0.0143422	-0.338149	0.0619204	8144	4.73408e-08	0.00323287	26.4074
4-guanidinobutanoate levels	GCST90199640	Amino Acid	rs17448682	1	15640218	C	T	0.233128	-0.102402	0.0176575	8144	6.65816e-09	0.00374942	30.6427
4-guanidinobutanoate levels	GCST90199640	Amino Acid	rs146082663	1	15643073	A	C	0.0176324	0.265256	0.0571019	8144	3.39553e-06	0.00243751	19.8947
4-guanidinobutanoate levels	GCST90199640	Amino Acid	rs35549389	1	15661107	A	G	0.0272146	-0.259984	0.0456488	8144	1.23157e-08	0.00357884	29.2436
4-guanidinobutanoate levels	GCST90199640	Amino Acid	rs61782444	1	15689087	A	G	0.0774077	-0.20946	0.0281787	8144	1.05934e-13	0.00626652	51.3437
4-guanidinobutanoate levels	GCST90199640	Amino Acid	rs1240337	1	15694348	C	A	0.0829271	0.328396	0.0269913	8144	4.67365e-34	0.0164031	135.781
4-guanidinobutanoate levels	GCST90199640	Amino Acid	rs12737349	1	15719219	G	A	0.0331553	-0.28422	0.0421642	8144	1.57522e-11	0.00517904	42.3872
4-guanidinobutanoate levels	GCST90199640	Amino Acid	rs11577707	1	15737065	G	A	0.181038	-0.216399	0.0197732	8144	7.09615e-28	0.0138859	114.651
4-guanidinobutanoate levels	GCST90199640	Amino Acid	rs10927844	1	15742120	A	G	0.766993	-0.155354	0.0181409	8144	1.09239e-17	0.00862651	70.8482
4-guanidinobutanoate levels	GCST90199640	Amino Acid	rs6659108	1	15751133	C	T	0.0807048	0.22765	0.0274187	8144	1.01725e-16	0.00768988	63.0962
4-guanidinobutanoate levels	GCST90199640	Amino Acid	rs71631750	1	15757403	G	C	0.192917	0.0985226	0.0191944	8144	2.85354e-07	0.00302267	24.6852
4-guanidinobutanoate levels	GCST90199640	Amino Acid	rs10157704	1	15779419	C	T	0.47491	-0.178563	0.0148998	8144	4.2969e-33	0.0159022	131.568
4-guanidinobutanoate levels	GCST90199640	Amino Acid	rs61783873	1	15793242	A	G	0.178419	-0.0980507	0.0200518	8144	1.00909e-06	0.00281853	23.0133
4-guanidinobutanoate levels	GCST90199640	Amino Acid	rs4661338	1	15804617	C	A	0.266921	0.0858417	0.0169944	8144	4.39126e-07	0.00288377	23.5475
4-guanidinobutanoate levels	GCST90199640	Amino Acid	rs732653	1	15997590	C	A	0.0966294	0.13719	0.0250901	8144	4.55368e-08	0.00328587	26.8417
4-guanidinobutanoate levels	GCST90199640	Amino Acid	rs3738646	1	16006184	T	C	0.0806808	-0.144147	0.0272761	8144	1.25881e-07	0.00308232	25.1738
4-guanidinobutanoate levels	GCST90199640	Amino Acid	rs56809328	1	16063208	T	C	0.04358	0.203863	0.036363	8144	2.06646e-08	0.00346452	28.3062
4-guanidinobutanoate levels	GCST90199640	Amino Acid	rs9442234	1	16064561	T	C	0.504824	0.0858975	0.0150904	8144	1.25429e-08	0.00368885	30.1458
4-guanidinobutanoate levels	GCST90199640	Amino Acid	rs12045390	1	16407941	G	T	0.375846	-0.0733526	0.0154495	8144	2.0553e-06	0.00252443	20.6059
4-guanidinobutanoate levels	GCST90199640	Amino Acid	rs12145688	1	16416847	T	G	0.404815	0.0783759	0.01516	8144	2.34219e-07	0.00296008	24.1725
4-guanidinobutanoate levels	GCST90199640	Amino Acid	rs11580678	1	90159570	G	T	0.329111	-0.0749203	0.0161818	8144	3.65841e-06	0.00247869	20.2316
4-guanidinobutanoate levels	GCST90199640	Amino Acid	rs57389554	2	151848216	G	A	0.0592876	-0.14118	0.0313033	8144	6.48089e-06	0.00222329	18.1424
4-guanidinobutanoate levels	GCST90199640	Amino Acid	rs114708452	3	146791475	C	T	0.0385138	0.193902	0.039056	8144	6.8796e-07	0.00278454	22.7351
4-guanidinobutanoate levels	GCST90199640	Amino Acid	rs151040866	4	6543550	G	A	0.0549247	-0.159233	0.0326279	8144	1.05939e-06	0.00263227	21.4885
4-guanidinobutanoate levels	GCST90199640	Amino Acid	rs13107325	4	102267552	C	T	0.0736144	0.131282	0.0286355	8144	4.54884e-06	0.00235069	19.1844
4-guanidinobutanoate levels	GCST90199640	Amino Acid	rs6556949	5	97146631	C	T	0.300935	0.0747603	0.0167779	8144	8.35456e-06	0.00235159	19.1918
4-guanidinobutanoate levels	GCST90199640	Amino Acid	rs7380998	5	112609807	A	G	0.961782	-0.179866	0.0385778	8144	3.12531e-06	0.00237833	19.4106
4-guanidinobutanoate levels	GCST90199640	Amino Acid	rs13163650	5	155810911	A	G	0.726177	0.0793781	0.0168637	8144	2.51326e-06	0.00250579	20.4534
4-guanidinobutanoate levels	GCST90199640	Amino Acid	rs61287921	6	89346157	G	A	0.0120779	-0.307334	0.06837	8144	6.95176e-06	0.00225406	18.394
4-guanidinobutanoate levels	GCST90199640	Amino Acid	rs706151	7	134425414	A	G	0.467889	0.0669338	0.0149986	8144	8.09437e-06	0.00223083	18.204
4-guanidinobutanoate levels	GCST90199640	Amino Acid	rs150629268	8	24506353	G	T	0.0254143	0.220045	0.0478751	8144	4.30212e-06	0.00239856	19.5761
4-guanidinobutanoate levels	GCST90199640	Amino Acid	rs140852306	9	95736243	C	T	0.0768229	-0.128618	0.0280679	8144	4.59712e-06	0.00234644	19.1496
4-guanidinobutanoate levels	GCST90199640	Amino Acid	rs11787780	9	133589988	C	T	0.285195	0.0743765	0.0165161	8144	6.69172e-06	0.00225544	18.4053
4-guanidinobutanoate levels	GCST90199640	Amino Acid	rs72632963	11	12411139	T	C	0.0149686	-0.272225	0.0611352	8144	8.47468e-06	0.00218533	17.8319
4-guanidinobutanoate levels	GCST90199640	Amino Acid	rs7969761	12	246676	C	T	0.545855	0.0903542	0.0151665	8144	2.56147e-09	0.00404761	33.0896
4-guanidinobutanoate levels	GCST90199640	Amino Acid	rs61991622	14	41384425	G	A	0.0647691	0.139752	0.0309457	8144	6.30045e-06	0.0023661	19.3105
4-guanidinobutanoate levels	GCST90199640	Amino Acid	rs45622433	14	75023053	G	A	0.00786531	-0.392152	0.0846735	8144	3.63311e-06	0.00240008	19.5884
4-guanidinobutanoate levels	GCST90199640	Amino Acid	rs112807038	18	14342105	C	T	0.0345951	0.185925	0.0407482	8144	5.04797e-06	0.00230903	18.8436
4-guanidinobutanoate levels	GCST90199640	Amino Acid	rs77951681	18	21587191	T	C	0.138948	0.101923	0.021744	8144	2.76668e-06	0.00248574	20.2893
Glucuronate levels	GCST90199641	Carbohydrate	rs12092559	1	53119153	G	T	0.118985	-0.106219	0.0234488	7988	5.9031e-06	0.00236543	18.9351
Glucuronate levels	GCST90199641	Carbohydrate	rs111273747	2	54160481	A	G	0.010158	0.349979	0.0761519	7988	4.31095e-06	0.00246313	19.7192
Glucuronate levels	GCST90199641	Carbohydrate	rs140946796	3	13141142	T	G	0.00899371	0.373006	0.0808908	7988	4.00306e-06	0.00248014	19.8557
Glucuronate levels	GCST90199641	Carbohydrate	rs1561398	5	72190958	C	T	0.252229	-0.0832245	0.0178383	7988	3.07873e-06	0.00261274	20.92
Glucuronate levels	GCST90199641	Carbohydrate	rs62391856	5	126449075	C	T	0.215529	0.0882028	0.0192251	7988	4.47738e-06	0.00263074	21.0645
Glucuronate levels	GCST90199641	Carbohydrate	rs9491556	6	98429880	C	T	0.00679673	0.419107	0.0935382	7988	7.44346e-06	0.00237147	18.9836
Glucuronate levels	GCST90199641	Carbohydrate	rs117910752	8	37721648	A	G	0.0415035	0.185814	0.0381401	7988	1.10542e-06	0.00274702	21.9981
Glucuronate levels	GCST90199641	Carbohydrate	rs141615044	9	129612425	C	A	0.010653	0.336958	0.0744002	7988	5.92643e-06	0.00239333	19.159
Glucuronate levels	GCST90199641	Carbohydrate	rs10898981	11	74381420	A	C	0.678023	0.0773381	0.0164678	7988	2.64893e-06	0.00261148	20.9099
Glucuronate levels	GCST90199641	Carbohydrate	rs189957470	12	56534866	C	T	0.0160574	-0.288782	0.0611897	7988	2.36482e-06	0.00263521	21.1004
Glucuronate levels	GCST90199641	Carbohydrate	rs6539427	12	108450527	T	C	0.220234	-0.0846334	0.0184289	7988	4.38124e-06	0.00246015	19.6952
Glucuronate levels	GCST90199641	Carbohydrate	rs1959120	14	101101893	A	T	0.426814	-0.071683	0.0156366	7988	4.55502e-06	0.00251418	20.1289
Glucuronate levels	GCST90199641	Carbohydrate	rs12050756	15	32792425	A	G	0.0314485	0.199795	0.0437976	7988	5.07208e-06	0.00243177	19.4674
Glucuronate levels	GCST90199641	Carbohydrate	rs150551895	21	17149914	C	T	0.0176136	0.264587	0.0586271	7988	6.39044e-06	0.00242269	19.3946
Glucuronate levels	GCST90199641	Carbohydrate	rs7510321	21	31524330	T	C	0.771942	0.0811601	0.0183015	7988	9.22398e-06	0.00231924	18.5645
Glucuronate levels	GCST90199641	Carbohydrate	rs2222995	21	39137966	G	A	0.380018	-0.0702391	0.0158773	7988	9.69471e-06	0.00232472	18.6085
Glucuronate levels	GCST90199641	Carbohydrate	rs73231674	21	42831393	T	G	0.0645404	-0.140286	0.031236	7988	7.08371e-06	0.00237638	19.023
Glucuronate levels	GCST90199641	Carbohydrate	rs116932970	22	18070390	A	C	0.042454	0.16785	0.0379049	7988	9.50326e-06	0.00229061	18.3348
Ribitol levels	GCST90199642	Carbohydrate	rs3845611	1	13580483	T	G	0.13437	-0.104901	0.0226947	8128	3.79543e-06	0.00255991	20.8552
Ribitol levels	GCST90199642	Carbohydrate	rs2744764	1	25722122	C	T	0.0960564	0.117358	0.0259235	8128	5.98024e-06	0.00239179	19.4823
Ribitol levels	GCST90199642	Carbohydrate	rs72676583	1	44962837	T	A	0.0370165	-0.434516	0.0403038	8128	4.23217e-27	0.0134603	110.871
Ribitol levels	GCST90199642	Carbohydrate	rs150080554	1	45041746	C	T	0.0134585	-0.378996	0.0669315	8128	1.49233e-08	0.00381427	31.1134
Ribitol levels	GCST90199642	Carbohydrate	rs12739418	1	45384647	T	C	0.47727	-0.0963053	0.0154496	8128	4.56121e-10	0.00462777	37.7801
Ribitol levels	GCST90199642	Carbohydrate	rs72688441	1	45585381	G	A	0.0538338	-0.603321	0.0335227	8128	2.04224e-72	0.0370808	312.922
Ribitol levels	GCST90199642	Carbohydrate	rs184061292	1	46141428	G	A	0.0123159	-0.61495	0.0701081	8128	1.7638e-18	0.00920013	75.4544
Ribitol levels	GCST90199642	Carbohydrate	rs72677566	1	46169506	G	A	0.0644863	-0.384459	0.0311219	8128	4.6744e-35	0.017834	147.55
Ribitol levels	GCST90199642	Carbohydrate	rs35625655	1	46565870	G	A	0.179086	-0.105927	0.0202598	8128	1.7096e-07	0.00329915	26.8977
Ribitol levels	GCST90199642	Carbohydrate	rs12144476	1	184922992	T	C	0.0264037	0.222626	0.0482583	8128	3.96485e-06	0.00254815	20.7592
Ribitol levels	GCST90199642	Carbohydrate	rs74995512	2	54360165	G	A	0.0113902	-0.331117	0.0720991	8128	4.37895e-06	0.00246916	20.1141
Ribitol levels	GCST90199642	Carbohydrate	rs13100424	3	62130041	C	G	0.0200999	0.294562	0.0550166	8128	8.60081e-08	0.0034179	27.8691
Ribitol levels	GCST90199642	Carbohydrate	rs1420467	3	169009292	G	A	0.792493	0.0920482	0.0191097	8128	1.45859e-06	0.00278669	22.7079
Ribitol levels	GCST90199642	Carbohydrate	rs73248229	4	41028911	T	G	0.0358819	-0.190145	0.0417423	8128	5.23327e-06	0.00250153	20.3784
Ribitol levels	GCST90199642	Carbohydrate	rs115232717	5	62246077	A	G	0.0059106	-0.516457	0.0995462	8128	2.12436e-07	0.00313441	25.5503
Ribitol levels	GCST90199642	Carbohydrate	rs111534509	5	97927918	G	A	0.0533091	0.157601	0.034992	8128	6.67078e-06	0.00250702	20.4232
Ribitol levels	GCST90199642	Carbohydrate	rs186730428	5	119601173	A	G	0.377822	-0.0721017	0.0158572	8128	5.44296e-06	0.00244412	19.9096
Ribitol levels	GCST90199642	Carbohydrate	rs144424724	7	3631189	C	T	0.0110974	-0.331572	0.0738799	8128	7.18982e-06	0.00241302	19.6556
Ribitol levels	GCST90199642	Carbohydrate	rs80012250	7	8248643	A	G	0.0478994	-0.164302	0.0363521	8128	6.19202e-06	0.00246223	20.0575
Ribitol levels	GCST90199642	Carbohydrate	rs60688348	7	157052597	A	C	0.263264	0.0788168	0.0175391	8128	6.99747e-06	0.00240974	19.6289
Ribitol levels	GCST90199642	Carbohydrate	rs77703857	8	13054916	C	T	0.0350223	0.191571	0.0432535	8128	9.46597e-06	0.00248057	20.2072
Ribitol levels	GCST90199642	Carbohydrate	rs73217598	8	14190551	G	A	0.0144704	0.307856	0.0648737	8128	2.08033e-06	0.00270318	22.0256
Ribitol levels	GCST90199642	Carbohydrate	rs113682909	8	67846768	G	C	0.00939639	-0.405067	0.0804974	8128	4.85273e-07	0.00305453	24.8972
Ribitol levels	GCST90199642	Carbohydrate	rs4286979	8	71433968	T	C	0.444727	-0.0741323	0.0158294	8128	2.82415e-06	0.00271422	22.1158
Ribitol levels	GCST90199642	Carbohydrate	rs2186050	9	129603702	G	C	0.355675	-0.0781457	0.0165737	8128	2.41664e-06	0.00279897	22.8083
Ribitol levels	GCST90199642	Carbohydrate	rs142220999	10	18476449	C	T	0.0109313	0.334271	0.0744908	8128	7.20911e-06	0.00241616	19.6813
Ribitol levels	GCST90199642	Carbohydrate	rs11015503	10	27076245	G	A	0.133449	-0.100861	0.0225653	8128	7.8325e-06	0.00235281	19.164
Ribitol levels	GCST90199642	Carbohydrate	rs7903429	10	68178595	C	T	0.170385	0.0970626	0.0205295	8128	2.268e-06	0.00266343	21.7009
Ribitol levels	GCST90199642	Carbohydrate	rs117587050	11	105893774	T	C	0.015144	0.301156	0.0631777	8128	1.87162e-06	0.00270537	22.0435
Ribitol levels	GCST90199642	Carbohydrate	rs77987208	12	4758793	T	C	0.132946	-0.117677	0.0227397	8128	2.27943e-07	0.00319253	26.0256
Ribitol levels	GCST90199642	Carbohydrate	rs572823378	12	40624697	C	A	0.0173521	-0.268394	0.0590763	8128	5.54148e-06	0.00245655	20.0111
Ribitol levels	GCST90199642	Carbohydrate	rs73317157	12	66992819	G	A	0.0875741	-0.122647	0.0273357	8128	7.23375e-06	0.0024039	19.5812
Ribitol levels	GCST90199642	Carbohydrate	rs183901354	13	32328310	C	T	0.00166482	-0.901248	0.188913	8128	1.83581e-06	0.00269999	21.9995
Ribitol levels	GCST90199642	Carbohydrate	rs192431765	13	98287262	G	C	0.00788428	0.406925	0.0876599	8128	3.44911e-06	0.0025905	21.1051
Ribitol levels	GCST90199642	Carbohydrate	rs145095548	14	80786850	A	C	0.00468731	0.524916	0.112951	8128	3.363e-06	0.00257095	20.9454
Ribitol levels	GCST90199642	Carbohydrate	rs72722075	15	45031276	C	T	0.123722	-0.141262	0.0235479	8128	1.98631e-09	0.00432683	35.3126
Ribitol levels	GCST90199642	Carbohydrate	rs60298802	15	45062986	A	T	0.0564628	-0.152145	0.0338284	8128	6.87449e-06	0.00246642	20.0917
Ribitol levels	GCST90199642	Carbohydrate	rs3649	15	45617106	T	C	0.0986981	-0.120949	0.0258826	8128	2.96829e-06	0.00260264	21.2042
Ribitol levels	GCST90199642	Carbohydrate	rs7190382	16	77504386	A	T	0.643304	-0.0809751	0.0163858	8128	7.74104e-07	0.00300918	24.5264
Ribitol levels	GCST90199642	Carbohydrate	rs34552467	16	88476287	A	C	0.329207	0.0748839	0.0166187	8128	6.60635e-06	0.00247665	20.1752
Ribitol levels	GCST90199642	Carbohydrate	rs148128673	17	49271702	T	G	0.0347514	-0.186649	0.0420654	8128	9.11729e-06	0.00233718	19.0364
Ribitol levels	GCST90199642	Carbohydrate	rs62058095	17	57525201	G	C	0.00930835	-0.355229	0.07998	8128	8.93446e-06	0.00232733	18.956
Ribitol levels	GCST90199642	Carbohydrate	rs12967772	18	66948438	C	T	0.885377	0.114477	0.0245399	8128	3.08744e-06	0.00265991	21.6721
Ribitol levels	GCST90199642	Carbohydrate	rs7252227	19	40795210	G	T	0.581229	-0.0705068	0.0155659	8128	5.90998e-06	0.00242	19.7126
Ribitol levels	GCST90199642	Carbohydrate	rs12625462	20	860453	G	A	0.141742	0.100419	0.0222218	8128	6.21488e-06	0.00245346	19.9858
Ribitol levels	GCST90199642	Carbohydrate	rs13046014	21	23833029	G	C	0.0710291	0.143955	0.0298658	8128	1.43512e-06	0.00273478	22.2837
Ribitol levels	GCST90199642	Carbohydrate	rs111422112	22	23574266	T	C	0.010822	0.342769	0.075336	8128	5.36802e-06	0.00251545	20.4921
Ribitol levels	GCST90199642	Carbohydrate	rs117035597	22	36220843	C	A	0.0453645	-0.164258	0.0368759	8128	8.41487e-06	0.00233688	19.034
Glycodeoxycholate levels	GCST90199643	Lipid	rs146174820	2	68387100	G	A	0.0197154	-0.286214	0.0611534	6877	2.86509e-06	0.00316643	21.8383
Glycodeoxycholate levels	GCST90199643	Lipid	rs2290258	2	99400611	A	C	0.106372	0.124683	0.0274227	6877	5.44905e-06	0.00295548	20.3792
Glycodeoxycholate levels	GCST90199643	Lipid	rs3132031	2	114219580	G	C	0.083724	0.136212	0.0306465	6877	8.80501e-06	0.00284667	19.6267
Glycodeoxycholate levels	GCST90199643	Lipid	rs73153108	3	27092670	C	T	0.027794	0.230561	0.0515713	6877	7.7958e-06	0.00287284	19.8077
Glycodeoxycholate levels	GCST90199643	Lipid	rs60930884	3	70517313	T	G	0.0979532	-0.127602	0.028606	6877	8.16974e-06	0.00287735	19.8389
Glycodeoxycholate levels	GCST90199643	Lipid	rs115480587	4	35291120	A	G	0.024909	-0.243568	0.0535613	6877	5.42975e-06	0.00288185	19.87
Glycodeoxycholate levels	GCST90199643	Lipid	rs13101279	4	43747301	G	A	0.608785	0.0770005	0.0172893	6877	8.44267e-06	0.00282421	19.4714
Glycodeoxycholate levels	GCST90199643	Lipid	rs7687207	4	89128817	A	G	0.548944	0.0783161	0.0172861	6877	5.88215e-06	0.00303732	20.9452
Glycodeoxycholate levels	GCST90199643	Lipid	rs55917677	4	153779899	C	T	0.234824	0.0908851	0.0199131	6877	5.01701e-06	0.00296838	20.4684
Glycodeoxycholate levels	GCST90199643	Lipid	rs80078071	4	180100099	G	A	0.191709	0.0973519	0.0216891	6877	7.17216e-06	0.00293717	20.2525
Glycodeoxycholate levels	GCST90199643	Lipid	rs62448268	7	22789845	G	A	0.206154	0.0953227	0.0205955	6877	3.68649e-06	0.00297407	20.5077
Glycodeoxycholate levels	GCST90199643	Lipid	rs76962381	8	58264401	C	T	0.207403	-0.10889	0.0207547	6877	1.55001e-07	0.00389828	26.9056
Glycodeoxycholate levels	GCST90199643	Lipid	rs75878687	9	7721779	G	C	0.0193798	0.274662	0.0617298	6877	8.61017e-06	0.00286733	19.7696
Glycodeoxycholate levels	GCST90199643	Lipid	rs74927400	11	75231821	C	T	0.0157956	0.330046	0.0678883	6877	1.16438e-06	0.00338688	23.364
Glycodeoxycholate levels	GCST90199643	Lipid	rs2155345	11	106056961	G	T	0.318609	-0.0810837	0.0182146	6877	8.52414e-06	0.00285464	19.6818
Glycodeoxycholate levels	GCST90199643	Lipid	rs9514591	13	106902887	T	C	0.299417	-0.0820086	0.0184498	6877	8.79046e-06	0.00282153	19.4529
Glycodeoxycholate levels	GCST90199643	Lipid	rs2351511	14	61082729	C	T	0.985905	0.322661	0.0724084	6877	8.3451e-06	0.0028935	19.9505
Glycodeoxycholate levels	GCST90199643	Lipid	rs7403557	15	27057832	A	G	0.731422	0.101229	0.019175	6877	1.29754e-07	0.00402604	27.7909
Glycodeoxycholate levels	GCST90199643	Lipid	rs115155467	16	22060895	A	G	0.00815257	-0.460446	0.0942028	6877	1.0196e-06	0.00342868	23.6533
Glycodeoxycholate levels	GCST90199643	Lipid	rs118040844	17	14355668	T	A	0.00810253	0.429065	0.0950748	6877	6.39414e-06	0.00295913	20.4044
Theobromine levels	GCST90199644	Xenobiotics	rs6669746	1	15027271	G	A	0.483722	0.0701676	0.0154489	8137	5.57445e-06	0.00245914	20.0544
Theobromine levels	GCST90199644	Xenobiotics	rs2628473	2	88810258	G	C	0.306775	0.0753681	0.0169935	8137	9.20294e-06	0.00241601	19.7019
Theobromine levels	GCST90199644	Xenobiotics	rs115810418	2	105327409	A	T	0.0458835	0.173537	0.0370651	8137	2.84155e-06	0.00263677	21.5068
Theobromine levels	GCST90199644	Xenobiotics	rs72870405	2	162080573	T	A	0.0614672	-0.15323	0.0326215	8137	2.63736e-06	0.00270901	22.0977
Theobromine levels	GCST90199644	Xenobiotics	rs35155698	3	895304	T	C	0.300798	0.0750576	0.0169732	8137	9.77406e-06	0.00236972	19.3235
Theobromine levels	GCST90199644	Xenobiotics	rs13065149	3	176871340	G	T	0.416893	-0.0774221	0.0160933	8137	1.50311e-06	0.00291429	23.777
Theobromine levels	GCST90199644	Xenobiotics	rs79880362	4	125202033	C	T	0.0745231	0.146943	0.0295016	8137	6.33111e-07	0.00297841	24.3017
Theobromine levels	GCST90199644	Xenobiotics	rs6878843	5	103831871	G	T	0.0981603	0.11814	0.0259449	8137	5.27622e-06	0.00247109	20.1521
Theobromine levels	GCST90199644	Xenobiotics	rs116892987	6	102527357	G	A	0.0122552	-0.329003	0.0711461	8137	3.758e-06	0.00262056	21.3743
Theobromine levels	GCST90199644	Xenobiotics	rs6569661	6	130185619	A	G	0.726404	-0.0859588	0.0178126	8137	1.39498e-06	0.00293696	23.9626
Theobromine levels	GCST90199644	Xenobiotics	rs62462718	7	63832020	G	A	0.317824	-0.0777005	0.0173769	8137	7.76761e-06	0.00261795	21.3529
Theobromine levels	GCST90199644	Xenobiotics	rs2529273	7	74873835	C	T	0.726808	0.101541	0.0178971	8137	1.39856e-08	0.0040945	33.4457
Theobromine levels	GCST90199644	Xenobiotics	rs12549440	8	122576372	C	T	0.34769	0.0794261	0.0165038	8137	1.48987e-06	0.00286156	23.3456
Theobromine levels	GCST90199644	Xenobiotics	rs117966480	9	126819947	A	C	0.0145231	-0.322677	0.0654721	8137	8.28759e-07	0.00298038	24.3179
Theobromine levels	GCST90199644	Xenobiotics	rs144661998	10	105655335	G	A	0.159529	0.0958879	0.0213092	8137	6.80036e-06	0.00246559	20.1071
Theobromine levels	GCST90199644	Xenobiotics	rs147824813	10	127259371	T	G	0.0136067	0.298848	0.0673004	8137	8.9747e-06	0.00239736	19.5494
Theobromine levels	GCST90199644	Xenobiotics	rs7485735	12	71325737	T	C	0.686925	-0.0794824	0.0175283	8137	5.77336e-06	0.00271725	22.1651
Theobromine levels	GCST90199644	Xenobiotics	rs12431055	13	29639326	C	T	0.0798941	0.128412	0.0287893	8137	8.17999e-06	0.00242434	19.7699
Theobromine levels	GCST90199644	Xenobiotics	rs150576152	15	62851995	A	G	0.0301517	0.207064	0.0456525	8137	5.7426e-06	0.00250758	20.4504
Theobromine levels	GCST90199644	Xenobiotics	rs566861268	16	13703714	G	A	0.00457129	0.519125	0.115771	8137	7.3239e-06	0.00245258	20.0008
Theobromine levels	GCST90199644	Xenobiotics	rs174218	16	23794472	T	C	0.945224	0.155839	0.0346744	8137	6.97797e-06	0.00251482	20.5097
Theobromine levels	GCST90199644	Xenobiotics	rs6497692	16	23868061	C	T	0.431385	0.0748062	0.0156289	8137	1.69789e-06	0.00274529	22.3944
Theobromine levels	GCST90199644	Xenobiotics	rs11657948	17	9168331	G	A	0.0951605	0.119169	0.026931	8137	9.6448e-06	0.0024456	19.9437
Theobromine levels	GCST90199644	Xenobiotics	rs11653172	17	12739959	A	G	0.507309	-0.0719812	0.0161773	8137	8.6063e-06	0.00259009	21.1251
Theobromine levels	GCST90199644	Xenobiotics	rs56113850	19	40847202	T	C	0.576193	-0.105914	0.0155754	8137	1.04562e-11	0.00547864	44.8143
Theobromine levels	GCST90199644	Xenobiotics	rs117824460	19	40865575	A	G	0.0275071	0.264751	0.0469359	8137	1.69367e-08	0.00375004	30.6214
Theobromine levels	GCST90199644	Xenobiotics	rs62205691	20	57241225	G	A	0.0153181	-0.282897	0.0634126	8137	8.15002e-06	0.00241428	19.6877
Theobromine levels	GCST90199644	Xenobiotics	rs139776	22	24917479	C	T	0.332129	-0.0834689	0.0169698	8137	8.7129e-07	0.00309086	25.2221
Theobromine levels	GCST90199644	Xenobiotics	rs113666924	22	40846014	G	A	0.0343297	-0.199128	0.043086	8137	3.80707e-06	0.00262902	21.4434
Quinate levels	GCST90199645	Xenobiotics	rs553719	1	36867336	T	C	0.937921	0.147306	0.0328968	8200	7.54079e-06	0.00252686	20.7677
Quinate levels	GCST90199645	Xenobiotics	rs114371828	1	201989140	C	T	0.0166605	-0.267108	0.0601557	8200	8.98427e-06	0.00233774	19.2097
Quinate levels	GCST90199645	Xenobiotics	rs1594297	2	16476976	G	A	0.974516	0.224925	0.0505211	8200	8.50366e-06	0.00251282	20.652
Quinate levels	GCST90199645	Xenobiotics	rs116020639	2	64880349	T	C	0.0157528	-0.316022	0.0623683	8200	4.04057e-07	0.0030969	25.4672
Quinate levels	GCST90199645	Xenobiotics	rs112388569	4	7138269	C	T	0.0132667	-0.298781	0.0671713	8200	8.66557e-06	0.00233721	19.2054
Quinate levels	GCST90199645	Xenobiotics	rs140759816	5	16902686	T	A	0.0375843	-0.186302	0.0405924	8200	4.44137e-06	0.00251093	20.6364
Quinate levels	GCST90199645	Xenobiotics	rs143193565	5	55450778	G	C	0.0163083	-0.270187	0.0609074	8200	9.16318e-06	0.00234221	19.2466
Quinate levels	GCST90199645	Xenobiotics	rs34099891	5	60842512	G	T	0.26108	-0.0824109	0.0174244	8200	2.24925e-06	0.00262042	21.5386
Quinate levels	GCST90199645	Xenobiotics	rs74489311	5	163789181	T	A	0.00103899	-1.12714	0.240369	8200	2.74252e-06	0.00263722	21.6771
Quinate levels	GCST90199645	Xenobiotics	rs77082173	6	6132622	C	T	0.030454	0.201076	0.0453441	8200	9.23095e-06	0.00238761	19.6205
Quinate levels	GCST90199645	Xenobiotics	rs4148714	7	117598399	A	C	0.0913027	-0.125867	0.027082	8200	3.35762e-06	0.00262879	21.6077
Quinate levels	GCST90199645	Xenobiotics	rs73202647	8	12746929	T	C	0.121515	-0.109072	0.0238233	8200	4.68646e-06	0.00253992	20.8753
Quinate levels	GCST90199645	Xenobiotics	rs73328382	10	99422751	C	A	0.00586941	-0.490215	0.101636	8200	1.41227e-06	0.00280441	23.0552
Quinate levels	GCST90199645	Xenobiotics	rs186185553	11	57944141	C	T	0.0190144	-0.255397	0.0568661	8200	7.08223e-06	0.00243336	19.9974
Quinate levels	GCST90199645	Xenobiotics	rs115520044	14	49488289	G	A	0.0166095	0.330168	0.0606751	8200	5.28093e-08	0.00356109	29.2981
Quinate levels	GCST90199645	Xenobiotics	rs62027288	15	75142406	T	C	0.460441	0.0759955	0.0156247	8200	1.15144e-06	0.00286958	23.5925
Quinate levels	GCST90199645	Xenobiotics	rs183574340	17	12699211	G	A	0.00850881	-0.415375	0.0834702	8200	6.48022e-07	0.00291118	23.9355
Quinate levels	GCST90199645	Xenobiotics	rs2108740	17	13876053	C	A	0.0446539	-0.169235	0.0373631	8200	5.91354e-06	0.0024436	20.0817
Quinate levels	GCST90199645	Xenobiotics	rs145444661	18	43137607	C	T	0.0131884	-0.329336	0.0679412	8200	1.25107e-06	0.00282316	23.2098
Quinate levels	GCST90199645	Xenobiotics	rs76051019	21	33150052	G	A	0.0258336	-0.23203	0.0487058	8200	1.89885e-06	0.00270979	22.2753
Quinate levels	GCST90199645	Xenobiotics	rs5997787	22	30858967	T	C	0.55684	0.0735554	0.0159581	8200	4.04072e-06	0.00267024	21.9492
Gentisate levels	GCST90199646	Amino Acid	rs3861695	1	83506486	C	T	0.683305	-0.0760413	0.0169127	8013	6.92059e-06	0.00250256	20.0983
Gentisate levels	GCST90199646	Amino Acid	rs522708	1	96017489	A	G	0.283475	-0.0822705	0.0169917	8013	1.28672e-06	0.00274957	22.0875
Gentisate levels	GCST90199646	Amino Acid	rs187258635	1	207663120	C	T	0.0215081	-0.236251	0.0532573	8013	9.16358e-06	0.00234929	18.8645
Gentisate levels	GCST90199646	Amino Acid	rs72824920	2	50345769	T	C	0.0442895	0.192917	0.0371937	8013	2.13916e-07	0.00315064	25.3195
Gentisate levels	GCST90199646	Amino Acid	rs12471344	2	154259805	G	A	0.0351109	-0.204526	0.0425454	8013	1.53017e-06	0.0028343	22.7701
Gentisate levels	GCST90199646	Amino Acid	rs72950259	2	215026687	T	G	0.00712767	0.409958	0.0917044	8013	7.80613e-06	0.00237876	19.1016
Gentisate levels	GCST90199646	Amino Acid	rs77380220	3	70959872	G	A	0.0258828	0.222387	0.0486142	8013	4.77297e-06	0.00249386	20.0282
Gentisate levels	GCST90199646	Amino Acid	rs73217253	3	133872734	G	A	0.0584083	-0.160981	0.0328036	8013	9.2284e-07	0.00285047	22.9004
Gentisate levels	GCST90199646	Amino Acid	rs147503040	3	182797506	G	A	0.0254653	0.240882	0.0486921	8013	7.53505e-07	0.00287995	23.1379
Gentisate levels	GCST90199646	Amino Acid	rs79188489	4	29074567	G	T	0.0106531	0.343904	0.0751315	8013	4.70886e-06	0.00249304	20.0216
Gentisate levels	GCST90199646	Amino Acid	rs62362979	5	84208390	A	G	0.0161857	0.273101	0.0610391	8013	7.66985e-06	0.00237531	19.074
Gentisate levels	GCST90199646	Amino Acid	rs62621664	6	24504968	G	T	0.0182409	0.265359	0.0575444	8013	4.00005e-06	0.00252202	20.255
Gentisate levels	GCST90199646	Amino Acid	rs375709482	6	114434155	C	T	0.0191874	-0.273576	0.0557177	8013	9.10581e-07	0.00281701	22.6308
Gentisate levels	GCST90199646	Amino Acid	rs10097464	8	135773275	T	C	0.441401	-0.0715199	0.015626	8013	4.71698e-06	0.00252242	20.2582
Gentisate levels	GCST90199646	Amino Acid	rs1041350	9	23613595	T	C	0.162725	0.0994006	0.0208627	8013	1.8932e-06	0.00269234	21.6266
Gentisate levels	GCST90199646	Amino Acid	rs1010664	10	14923688	T	C	0.0324447	0.200004	0.0431905	8013	3.64356e-06	0.00251146	20.17
Gentisate levels	GCST90199646	Amino Acid	rs77091748	11	79180565	C	T	0.0181761	0.25787	0.0580381	8013	8.86671e-06	0.00237337	19.0583
Gentisate levels	GCST90199646	Amino Acid	rs76930336	11	118594049	C	A	0.0324797	-0.202699	0.0432874	8013	2.83225e-06	0.00258229	20.7403
Gentisate levels	GCST90199646	Amino Acid	rs113812650	12	95395376	C	T	0.00708375	-0.420894	0.0921	8013	4.87808e-06	0.00249202	20.0134
Gentisate levels	GCST90199646	Amino Acid	rs9572022	13	68811966	A	G	0.568464	-0.0758655	0.0155994	8013	1.154e-06	0.00282383	22.6858
Gentisate levels	GCST90199646	Amino Acid	rs117167763	13	75106967	C	T	0.00338685	0.594305	0.13274	8013	7.56251e-06	0.00238436	19.1467
Gentisate levels	GCST90199646	Amino Acid	rs72645867	13	95314726	G	A	0.0602902	0.162441	0.0331451	8013	9.53955e-07	0.00298994	24.0242
Gentisate levels	GCST90199646	Amino Acid	rs75476920	17	42064447	T	C	0.15625	-0.0942693	0.0212045	8013	8.75949e-06	0.00234317	18.8152
Gentisate levels	GCST90199646	Amino Acid	rs9959080	18	59433536	G	A	0.807333	-0.0926697	0.0194371	8013	1.86358e-06	0.00267156	21.4592
Gentisate levels	GCST90199646	Amino Acid	rs10153505	19	652948	T	G	0.854558	-0.109387	0.02296	8013	1.89575e-06	0.00297435	23.8986
Gentisate levels	GCST90199646	Amino Acid	rs367715	20	46487542	A	G	0.348675	0.0721685	0.0160673	8013	7.0676e-06	0.00236561	18.9959
Gentisate levels	GCST90199646	Amino Acid	rs2833465	21	31591790	C	T	0.12614	-0.110209	0.023061	8013	1.76156e-06	0.00267768	21.5085
Gentisate levels	GCST90199646	Amino Acid	rs6010005	22	50558690	G	C	0.0237352	0.229928	0.05	8013	4.25419e-06	0.00245005	19.6755
Theophylline levels	GCST90199647	Xenobiotics	rs10902695	1	28319022	C	T	0.274212	-0.0834655	0.018084	7822	3.9229e-06	0.00277294	21.7447
Theophylline levels	GCST90199647	Xenobiotics	rs72793907	2	22537986	A	G	0.0174664	-0.274555	0.0606691	7822	6.02668e-06	0.00258726	20.2848
Theophylline levels	GCST90199647	Xenobiotics	rs1388182	2	179285708	C	T	0.0561395	-0.155876	0.0349153	7822	8.02918e-06	0.00257493	20.1879
Theophylline levels	GCST90199647	Xenobiotics	rs114110478	3	60439249	G	C	0.0759902	0.142487	0.0303158	7822	2.60048e-06	0.00285111	22.3595
Theophylline levels	GCST90199647	Xenobiotics	rs75723819	3	120099185	C	A	0.0308404	-0.211336	0.0468234	7822	6.37754e-06	0.00266988	20.9344
Theophylline levels	GCST90199647	Xenobiotics	rs75870478	4	35563982	C	T	0.0183091	-0.281468	0.0600974	7822	2.81969e-06	0.00284793	22.3344
Theophylline levels	GCST90199647	Xenobiotics	rs67360043	4	38938213	T	A	0.210393	0.0886627	0.0196537	7822	6.44475e-06	0.00261189	20.4784
Theophylline levels	GCST90199647	Xenobiotics	rs258831	5	11415085	C	G	0.172656	-0.0982197	0.0220943	7822	8.76968e-06	0.0027561	21.6123
Theophylline levels	GCST90199647	Xenobiotics	rs116926604	7	86916079	T	C	0.0187757	-0.276332	0.0591917	7822	3.03525e-06	0.00281356	22.0641
Theophylline levels	GCST90199647	Xenobiotics	rs79361921	8	58022004	G	A	0.0295007	-0.232926	0.0470132	7822	7.25218e-07	0.00310666	24.3698
Theophylline levels	GCST90199647	Xenobiotics	rs17428030	9	84338706	A	G	0.0811424	0.136372	0.0301283	7822	5.99992e-06	0.00277317	21.7465
Theophylline levels	GCST90199647	Xenobiotics	rs61838422	10	28905255	T	C	0.196546	-0.0947622	0.0207327	7822	4.86164e-06	0.00283613	22.2416
Theophylline levels	GCST90199647	Xenobiotics	rs12259905	10	28920494	C	T	0.0731332	0.155223	0.0305894	7822	3.88709e-07	0.00326644	25.6272
Theophylline levels	GCST90199647	Xenobiotics	rs4615950	10	106010522	C	T	0.399028	-0.0738501	0.0164924	7822	7.54096e-06	0.00261571	20.5085
Theophylline levels	GCST90199647	Xenobiotics	rs34804482	11	27368192	T	C	0.0234865	-0.242551	0.0527985	7822	4.35018e-06	0.00269856	21.1599
Theophylline levels	GCST90199647	Xenobiotics	rs643104	11	118696416	T	C	0.336783	-0.0815481	0.017458	7822	2.99589e-06	0.00297073	23.3003
Theophylline levels	GCST90199647	Xenobiotics	rs74069834	12	21946362	A	G	0.0173385	-0.270594	0.0611119	7822	9.51795e-06	0.00249506	19.5602
Theophylline levels	GCST90199647	Xenobiotics	rs7323950	13	22199638	A	G	0.669651	-0.0792948	0.0174912	7822	5.80379e-06	0.0027819	21.8151
Theophylline levels	GCST90199647	Xenobiotics	rs116572946	13	60080909	C	T	0.0176742	-0.278367	0.060805	7822	4.694e-06	0.00269067	21.0978
Theophylline levels	GCST90199647	Xenobiotics	rs79542551	13	93072020	A	G	0.0127102	-0.328871	0.0716904	7822	4.48836e-06	0.00271443	21.2846
Theophylline levels	GCST90199647	Xenobiotics	rs115520044	14	49488289	G	A	0.016898	0.322722	0.0619626	7822	1.90536e-07	0.00346036	27.154
Theophylline levels	GCST90199647	Xenobiotics	rs75095637	15	24913444	A	C	0.0721271	0.140865	0.0309814	7822	5.44768e-06	0.00265597	20.825
Theophylline levels	GCST90199647	Xenobiotics	rs180968112	16	16587338	G	A	0.0133062	-0.313019	0.0708522	7822	9.96551e-06	0.00257281	20.1713
Theophylline levels	GCST90199647	Xenobiotics	rs74526939	18	50073331	A	G	0.0338003	-0.20014	0.0441667	7822	5.85782e-06	0.00261629	20.513
Theophylline levels	GCST90199647	Xenobiotics	rs149370966	20	39722660	G	A	0.0180128	-0.270438	0.0600696	7822	6.72911e-06	0.00258733	20.2854
Theophylline levels	GCST90199647	Xenobiotics	rs2245730	21	42705218	A	C	0.435058	-0.0787472	0.0162537	7822	1.26685e-06	0.00304825	23.9102
1,5-anhydroglucitol (1,5-ag) levels	GCST90199648	Carbohydrate	rs526600	1	86900914	T	A	0.980668	-0.303655	0.0557783	8139	5.21e-08	0.00349615	28.548
1,5-anhydroglucitol (1,5-ag) levels	GCST90199648	Carbohydrate	rs7536190	1	150426629	T	A	0.886879	0.113912	0.0241326	8139	2.36e-06	0.00260361	21.2409
1,5-anhydroglucitol (1,5-ag) levels	GCST90199648	Carbohydrate	rs2800798	1	164697016	G	A	0.245431	0.079919	0.0176597	8139	6.03e-06	0.00236569	19.2953
1,5-anhydroglucitol (1,5-ag) levels	GCST90199648	Carbohydrate	rs147604420	1	235778905	T	G	0.017546	-0.265384	0.0585895	8139	5.91e-06	0.00242812	19.8057
1,5-anhydroglucitol (1,5-ag) levels	GCST90199648	Carbohydrate	rs28429046	1	242003929	A	T	0.218221	0.0877134	0.0190478	8139	4.13e-06	0.00262508	21.4165
1,5-anhydroglucitol (1,5-ag) levels	GCST90199648	Carbohydrate	rs219151	2	32990620	G	C	0.803761	-0.0930985	0.0192478	8139	1.32e-06	0.00273418	22.309
1,5-anhydroglucitol (1,5-ag) levels	GCST90199648	Carbohydrate	rs139280007	2	34621100	G	C	0.0208697	-0.241187	0.0534709	8139	6.46e-06	0.00237736	19.3907
1,5-anhydroglucitol (1,5-ag) levels	GCST90199648	Carbohydrate	rs35564151	2	134615381	G	A	0.474676	0.0919896	0.0152209	8139	1.51e-09	0.00422019	34.4852
1,5-anhydroglucitol (1,5-ag) levels	GCST90199648	Carbohydrate	rs1561277	2	135334491	C	A	0.328331	-0.121133	0.0157827	8139	1.65e-14	0.00647176	53.0037
1,5-anhydroglucitol (1,5-ag) levels	GCST90199648	Carbohydrate	rs78858295	2	135624750	A	C	0.0149502	-0.28221	0.0629052	8139	7.25e-06	0.00234574	19.1322
1,5-anhydroglucitol (1,5-ag) levels	GCST90199648	Carbohydrate	rs4988235	2	135851076	G	A	0.646606	0.125118	0.015516	8139	7.4e-16	0.00715432	58.6342
1,5-anhydroglucitol (1,5-ag) levels	GCST90199648	Carbohydrate	rs138882034	3	14215441	T	C	0.00797971	-0.40062	0.0847491	8139	2.28e-06	0.00254099	20.7287
1,5-anhydroglucitol (1,5-ag) levels	GCST90199648	Carbohydrate	rs147071339	3	120559843	A	G	0.0024003	-0.72443	0.15567	8139	3.26e-06	0.0025133	20.5023
1,5-anhydroglucitol (1,5-ag) levels	GCST90199648	Carbohydrate	rs6444144	3	165091228	C	T	0.601673	0.0750138	0.0155373	8139	1.38e-06	0.0026972	22.0064
1,5-anhydroglucitol (1,5-ag) levels	GCST90199648	Carbohydrate	rs5026374	4	164806103	T	A	0.580627	0.0705329	0.0155202	8139	5.5e-06	0.00242276	19.7619
1,5-anhydroglucitol (1,5-ag) levels	GCST90199648	Carbohydrate	rs112766573	6	75182536	C	T	0.055333	0.149694	0.033745	8139	9.16e-06	0.00234262	19.1067
1,5-anhydroglucitol (1,5-ag) levels	GCST90199648	Carbohydrate	rs78394231	6	107327919	T	C	0.0970646	0.116636	0.0258071	8139	6.2e-06	0.00238458	19.4497
1,5-anhydroglucitol (1,5-ag) levels	GCST90199648	Carbohydrate	rs118097969	7	8431366	C	A	0.0178351	0.254382	0.0574857	8139	9.64e-06	0.00226706	18.489
1,5-anhydroglucitol (1,5-ag) levels	GCST90199648	Carbohydrate	rs185053832	7	142063511	C	A	0.00916021	-0.376359	0.0796429	8139	2.29e-06	0.00257125	20.9762
1,5-anhydroglucitol (1,5-ag) levels	GCST90199648	Carbohydrate	rs11976181	7	142097764	T	C	0.817748	-0.132448	0.0208369	8139	2.07e-10	0.00522893	42.7714
1,5-anhydroglucitol (1,5-ag) levels	GCST90199648	Carbohydrate	rs55646821	8	20747591	C	A	0.936148	0.150169	0.0310105	8139	1.28e-06	0.00269594	21.9961
1,5-anhydroglucitol (1,5-ag) levels	GCST90199648	Carbohydrate	rs868427	8	51531385	T	C	0.130862	-0.103914	0.0229285	8139	5.84e-06	0.00245629	20.0361
1,5-anhydroglucitol (1,5-ag) levels	GCST90199648	Carbohydrate	rs138306161	9	86712771	C	T	0.0122087	-0.308695	0.069429	8139	8.74e-06	0.00229839	18.7451
1,5-anhydroglucitol (1,5-ag) levels	GCST90199648	Carbohydrate	rs117813792	9	113729402	A	G	0.0136799	-0.331071	0.0662852	8139	5.89e-07	0.00295783	24.1393
1,5-anhydroglucitol (1,5-ag) levels	GCST90199648	Carbohydrate	rs4836866	9	121858508	G	A	0.702728	-0.077327	0.0166592	8139	3.46e-06	0.00249824	20.3791
1,5-anhydroglucitol (1,5-ag) levels	GCST90199648	Carbohydrate	rs111517692	9	130054393	G	A	0.0399656	0.186098	0.0389448	8139	1.77e-06	0.00265758	21.6824
1,5-anhydroglucitol (1,5-ag) levels	GCST90199648	Carbohydrate	rs16923778	11	7241558	C	T	0.0114964	-0.364422	0.0717318	8139	3.77e-07	0.00301842	24.6352
1,5-anhydroglucitol (1,5-ag) levels	GCST90199648	Carbohydrate	rs16936434	11	42229140	G	A	0.0583838	-0.144243	0.0325739	8139	9.5e-06	0.00228763	18.6571
1,5-anhydroglucitol (1,5-ag) levels	GCST90199648	Carbohydrate	rs11219784	11	124810777	T	C	0.0145213	-0.29621	0.0635149	8139	3.11e-06	0.00251121	20.4851
1,5-anhydroglucitol (1,5-ag) levels	GCST90199648	Carbohydrate	rs72670617	13	113913130	T	G	0.120487	-0.109981	0.0239503	8139	4.39e-06	0.00256359	20.9135
1,5-anhydroglucitol (1,5-ag) levels	GCST90199648	Carbohydrate	rs116855721	14	54584830	G	A	0.0228932	0.235097	0.0504828	8139	3.21e-06	0.00247271	20.1703
1,5-anhydroglucitol (1,5-ag) levels	GCST90199648	Carbohydrate	rs10152997	15	60904958	T	C	0.552011	-0.0762043	0.0152829	8139	6.16e-07	0.00287213	23.4378
1,5-anhydroglucitol (1,5-ag) levels	GCST90199648	Carbohydrate	rs76911316	15	64068927	T	C	0.0590333	-0.147401	0.0324258	8139	5.47e-06	0.0024138	19.6887
1,5-anhydroglucitol (1,5-ag) levels	GCST90199648	Carbohydrate	rs34278530	16	84656112	T	C	0.16675	0.0966945	0.020462	8139	2.29e-06	0.00259821	21.1967
1,5-anhydroglucitol (1,5-ag) levels	GCST90199648	Carbohydrate	rs34444638	17	10808739	C	A	0.265432	-0.0785343	0.0173274	8139	5.83e-06	0.0024051	19.6175
1,5-anhydroglucitol (1,5-ag) levels	GCST90199648	Carbohydrate	rs77283946	17	18982968	C	A	0.0189905	-0.552741	0.0562598	8139	8.81e-23	0.0113837	93.6957
1,5-anhydroglucitol (1,5-ag) levels	GCST90199648	Carbohydrate	rs7216681	17	19002062	A	G	0.154687	-0.106396	0.0213686	8139	6.39e-07	0.00296041	24.1604
1,5-anhydroglucitol (1,5-ag) levels	GCST90199648	Carbohydrate	rs117355297	17	19020368	C	T	0.033817	-0.405131	0.0413622	8139	1.19e-22	0.0107254	88.2192
1,5-anhydroglucitol (1,5-ag) levels	GCST90199648	Carbohydrate	rs12150591	17	19467306	T	C	0.189456	-0.0923251	0.0194953	8139	2.18e-06	0.00261791	21.3578
1,5-anhydroglucitol (1,5-ag) levels	GCST90199648	Carbohydrate	rs11650156	17	19551061	T	C	0.048794	-0.194252	0.0354037	8139	4.09e-08	0.00350269	28.6016
1,5-anhydroglucitol (1,5-ag) levels	GCST90199648	Carbohydrate	rs111679534	17	19759147	C	T	0.0128505	-0.329781	0.0679551	8139	1.22e-06	0.00275921	22.5138
1,5-anhydroglucitol (1,5-ag) levels	GCST90199648	Carbohydrate	rs2638281	19	48707612	A	G	0.588573	0.0758197	0.015228	8139	6.39e-07	0.00278412	22.7176
1,5-anhydroglucitol (1,5-ag) levels	GCST90199648	Carbohydrate	rs190533843	21	44755668	A	G	0.00831678	-0.402017	0.0838446	8139	1.63e-06	0.00266592	21.7506
1,5-anhydroglucitol (1,5-ag) levels	GCST90199648	Carbohydrate	rs11912766	22	26147122	G	A	0.000123047	-3.06436	0.685923	8139	7.91e-06	0.00231061	18.845
1-stearoyl-2-arachidonoyl-GPI (18:0/20:4) levels	GCST90199649	Lipid	rs11121795	1	6399939	C	T	0.0377603	-0.178874	0.0395199	8134	6.00641e-06	0.00232511	18.9518
1-stearoyl-2-arachidonoyl-GPI (18:0/20:4) levels	GCST90199649	Lipid	rs17381383	1	62556333	G	A	0.172237	0.103199	0.0204516	8134	4.51165e-07	0.00303678	24.7703
1-stearoyl-2-arachidonoyl-GPI (18:0/20:4) levels	GCST90199649	Lipid	rs112957492	1	62651339	T	C	0.338891	-0.195795	0.0157253	8134	1.38202e-35	0.0171778	142.131
1-stearoyl-2-arachidonoyl-GPI (18:0/20:4) levels	GCST90199649	Lipid	rs74988287	2	36690717	T	C	0.0099395	-0.366432	0.0770971	8134	2.00554e-06	0.00264267	21.5471
1-stearoyl-2-arachidonoyl-GPI (18:0/20:4) levels	GCST90199649	Lipid	rs10188669	2	150897389	G	A	0.51141	-0.0671657	0.0151226	8134	8.93665e-06	0.00225444	18.3745
1-stearoyl-2-arachidonoyl-GPI (18:0/20:4) levels	GCST90199649	Lipid	rs115307528	2	166268501	A	G	0.0131579	-0.299834	0.0666202	8134	6.77474e-06	0.00233467	19.03
1-stearoyl-2-arachidonoyl-GPI (18:0/20:4) levels	GCST90199649	Lipid	rs2712421	3	128568900	G	T	0.655887	0.0732419	0.0160311	8134	4.90664e-06	0.00242147	19.7392
1-stearoyl-2-arachidonoyl-GPI (18:0/20:4) levels	GCST90199649	Lipid	rs400810	5	31675054	A	G	0.0862856	0.128883	0.0270407	8134	1.8767e-06	0.00261921	21.3553
1-stearoyl-2-arachidonoyl-GPI (18:0/20:4) levels	GCST90199649	Lipid	rs34542491	5	168805806	C	T	0.175664	0.0896599	0.0199692	8134	7.12545e-06	0.00232816	18.9768
1-stearoyl-2-arachidonoyl-GPI (18:0/20:4) levels	GCST90199649	Lipid	rs140033739	6	30237375	G	A	0.0496511	-0.166275	0.0351807	8134	2.28641e-06	0.00260913	21.273
1-stearoyl-2-arachidonoyl-GPI (18:0/20:4) levels	GCST90199649	Lipid	rs3812316	7	73606007	C	G	0.121888	-0.136926	0.023095	8134	3.05078e-09	0.0040134	32.7685
1-stearoyl-2-arachidonoyl-GPI (18:0/20:4) levels	GCST90199649	Lipid	rs60417901	7	92597062	C	T	0.0227329	-0.226606	0.051098	8134	9.21865e-06	0.00228161	18.5965
1-stearoyl-2-arachidonoyl-GPI (18:0/20:4) levels	GCST90199649	Lipid	rs141701630	7	100573450	C	T	0.012135	0.317893	0.0698624	8134	5.3575e-06	0.00242287	19.7506
1-stearoyl-2-arachidonoyl-GPI (18:0/20:4) levels	GCST90199649	Lipid	rs72697217	9	7763957	G	C	0.0714189	0.139809	0.031174	8134	7.29826e-06	0.00259259	21.1377
1-stearoyl-2-arachidonoyl-GPI (18:0/20:4) levels	GCST90199649	Lipid	rs198457	11	61704206	C	T	0.185539	0.0980816	0.0196144	8134	5.71849e-07	0.00290744	23.7122
1-stearoyl-2-arachidonoyl-GPI (18:0/20:4) levels	GCST90199649	Lipid	rs2269928	11	61770057	T	G	0.209115	-0.100556	0.0190141	8134	1.23347e-07	0.0033446	27.2896
1-stearoyl-2-arachidonoyl-GPI (18:0/20:4) levels	GCST90199649	Lipid	rs174560	11	61814292	T	C	0.306967	-0.263536	0.0162451	8134	3.49778e-59	0.0295499	247.617
1-stearoyl-2-arachidonoyl-GPI (18:0/20:4) levels	GCST90199649	Lipid	rs174602	11	61856942	T	C	0.195304	-0.089262	0.0196005	8134	5.26192e-06	0.00250441	20.417
1-stearoyl-2-arachidonoyl-GPI (18:0/20:4) levels	GCST90199649	Lipid	rs7118175	11	61871886	C	T	0.920861	0.192269	0.028225	8134	9.62564e-12	0.00538807	44.0531
1-stearoyl-2-arachidonoyl-GPI (18:0/20:4) levels	GCST90199649	Lipid	rs174472	11	61904484	A	G	0.428107	-0.0849738	0.0155835	8134	4.95838e-08	0.00353563	28.8538
1-stearoyl-2-arachidonoyl-GPI (18:0/20:4) levels	GCST90199649	Lipid	rs2736594	11	61954740	G	T	0.0729756	-0.16918	0.0289846	8134	5.31869e-09	0.00387255	31.614
1-stearoyl-2-arachidonoyl-GPI (18:0/20:4) levels	GCST90199649	Lipid	rs1268353	11	116768976	C	T	0.349975	-0.0715372	0.0161009	8134	8.86898e-06	0.00232842	18.9789
1-stearoyl-2-arachidonoyl-GPI (18:0/20:4) levels	GCST90199649	Lipid	rs964184	11	116778201	G	C	0.868833	-0.194744	0.0224871	8134	4.70771e-18	0.00864409	70.9066
1-stearoyl-2-arachidonoyl-GPI (18:0/20:4) levels	GCST90199649	Lipid	rs2127905	11	117155658	A	C	0.892081	-0.117658	0.0248164	8134	2.12548e-06	0.00266548	21.7336
1-stearoyl-2-arachidonoyl-GPI (18:0/20:4) levels	GCST90199649	Lipid	rs2269938	12	119804210	C	G	0.166874	-0.104296	0.0203216	8134	2.86272e-07	0.00302458	24.6705
1-stearoyl-2-arachidonoyl-GPI (18:0/20:4) levels	GCST90199649	Lipid	rs112843621	14	26049841	A	G	0.0095679	-0.366363	0.0780364	8134	2.66903e-06	0.00254387	20.7395
1-stearoyl-2-arachidonoyl-GPI (18:0/20:4) levels	GCST90199649	Lipid	rs80195574	14	34113605	G	A	0.0272033	-0.221346	0.0471492	8134	2.67135e-06	0.00259309	21.1418
1-stearoyl-2-arachidonoyl-GPI (18:0/20:4) levels	GCST90199649	Lipid	rs1532085	15	58391167	A	G	0.623614	-0.0917612	0.0157522	8134	5.70113e-09	0.00395273	32.2712
1-stearoyl-2-arachidonoyl-GPI (18:0/20:4) levels	GCST90199649	Lipid	rs1979178	15	58517607	T	G	0.00265301	0.664456	0.144753	8134	4.42701e-06	0.0023364	19.0441
1-stearoyl-2-arachidonoyl-GPI (18:0/20:4) levels	GCST90199649	Lipid	rs79608464	16	71298685	G	A	0.01871	0.25749	0.0562381	8134	4.68177e-06	0.00243457	19.8462
1-stearoyl-2-arachidonoyl-GPI (18:0/20:4) levels	GCST90199649	Lipid	rs357905	18	49025494	T	C	0.226677	-0.0901345	0.0188691	8134	1.78075e-06	0.00284827	23.2283
1-stearoyl-2-arachidonoyl-GPI (18:0/20:4) levels	GCST90199649	Lipid	rs6507928	18	49527703	G	C	0.717314	0.105721	0.0171134	8134	6.50537e-10	0.0045328	37.0285
1-stearoyl-2-arachidonoyl-GPI (18:0/20:4) levels	GCST90199649	Lipid	rs77960347	18	49583585	A	G	0.0143349	0.479876	0.0634052	8134	3.77862e-14	0.00650747	53.2654
1-stearoyl-2-arachidonoyl-GPI (18:0/20:4) levels	GCST90199649	Lipid	rs11663245	18	49622505	T	A	0.475565	0.0853092	0.0158091	8134	6.80585e-08	0.00363014	29.6278
1-stearoyl-2-arachidonoyl-GPI (18:0/20:4) levels	GCST90199649	Lipid	rs1540037	18	49656294	A	G	0.783566	0.133722	0.0190456	8134	2.20039e-12	0.00606508	49.6222
1-stearoyl-2-arachidonoyl-GPI (18:0/20:4) levels	GCST90199649	Lipid	rs12965067	18	49702573	C	T	0.357461	0.0896484	0.0159664	8134	1.96777e-08	0.00369184	30.1333
1-stearoyl-2-arachidonoyl-GPI (18:0/20:4) levels	GCST90199649	Lipid	rs12457889	18	49933475	G	A	0.329908	0.0718823	0.0162262	8134	9.42299e-06	0.00228455	18.6205
1-stearoyl-2-arachidonoyl-GPI (18:0/20:4) levels	GCST90199649	Lipid	rs66466742	19	11225768	C	T	0.0402441	-0.189746	0.0383851	8134	7.68393e-07	0.00278124	22.6801
1-stearoyl-2-arachidonoyl-GPI (18:0/20:4) levels	GCST90199649	Lipid	rs6857	19	44888997	C	T	0.159715	0.0961416	0.0207308	8134	3.52449e-06	0.00248099	20.2256
1-stearoyl-2-arachidonoyl-GPI (18:0/20:4) levels	GCST90199649	Lipid	rs157595	19	44922203	A	G	0.599898	0.0939248	0.0158609	8134	3.18487e-09	0.00423486	34.5843
1-stearoyl-2-arachidonoyl-GPI (18:0/20:4) levels	GCST90199649	Lipid	rs73062679	19	54156034	C	T	0.0898326	-0.154476	0.0265311	8134	5.79963e-09	0.00390218	31.8568
1-stearoyl-2-arachidonoyl-GPI (18:0/20:4) levels	GCST90199649	Lipid	rs626283	19	54173307	C	G	0.562667	0.174476	0.0155831	8134	4.2426e-29	0.0149818	123.685
1-stearoyl-2-arachidonoyl-GPI (18:0/20:4) levels	GCST90199649	Lipid	rs651955	19	54184692	C	T	0.182061	0.107703	0.020115	8134	8.58637e-08	0.0034548	28.1919
Indolelactate levels	GCST90199650	Amino Acid	rs34380016	1	29231718	A	G	0.437266	-0.0666468	0.0146285	8233	5.21484e-06	0.00218594	18.0319
Indolelactate levels	GCST90199650	Amino Acid	rs190002061	2	49252618	G	A	0.0150532	-0.265524	0.058646	8233	5.9667e-06	0.00209064	17.2441
Indolelactate levels	GCST90199650	Amino Acid	rs62154332	2	101471008	C	T	0.0765673	0.118683	0.0265768	8233	7.98229e-06	0.00199185	16.4276
Indolelactate levels	GCST90199650	Amino Acid	rs7617388	3	18845898	A	G	0.857589	-0.0945532	0.0213736	8233	9.69652e-06	0.00218376	18.0139
Indolelactate levels	GCST90199650	Amino Acid	rs185272650	3	183994764	C	T	0.0112236	-0.300455	0.067736	8233	9.1782e-06	0.00200364	16.5251
Indolelactate levels	GCST90199650	Amino Acid	rs1354368	4	99520729	A	G	0.64522	-0.072441	0.0148179	8233	1.01477e-06	0.00240251	19.8227
Indolelactate levels	GCST90199650	Amino Acid	rs11950935	5	27771436	T	C	0.194657	-0.0798371	0.0178954	8233	8.14575e-06	0.00199844	16.4821
Indolelactate levels	GCST90199650	Amino Acid	rs73782967	5	116927323	G	A	0.0546588	-0.152997	0.0316953	8233	1.38514e-06	0.00241905	19.9595
Indolelactate levels	GCST90199650	Amino Acid	rs1867457	5	180177217	T	C	0.111679	-0.102015	0.0229082	8233	8.45953e-06	0.0020649	17.0314
Indolelactate levels	GCST90199650	Amino Acid	rs113392484	6	78437780	T	C	0.0109306	0.318007	0.0686372	8233	3.60129e-06	0.00218662	18.0375
Indolelactate levels	GCST90199650	Amino Acid	rs117078442	7	22296682	G	A	0.024059	-0.209946	0.046984	8233	7.87867e-06	0.00206989	17.0726
Indolelactate levels	GCST90199650	Amino Acid	rs145909629	9	26547368	G	A	0.0147347	0.321487	0.0589415	8233	4.91562e-08	0.0030009	24.7747
Indolelactate levels	GCST90199650	Amino Acid	rs2472509	9	104921949	T	G	0.326865	0.07003	0.0152695	8233	4.51219e-06	0.00215809	17.8016
Indolelactate levels	GCST90199650	Amino Acid	rs2416738	9	120011444	A	T	0.315418	0.0736369	0.0153707	8233	1.66181e-06	0.00234171	19.3198
Indolelactate levels	GCST90199650	Amino Acid	rs2997922	9	128818465	C	T	0.709362	0.185074	0.0156931	8233	4.22481e-32	0.0141235	117.916
Indolelactate levels	GCST90199650	Amino Acid	rs12554930	9	128864561	C	G	0.149413	-0.0913634	0.020007	8233	4.95757e-06	0.00212169	17.5007
Indolelactate levels	GCST90199650	Amino Acid	rs4490953	9	129046142	T	C	0.041261	-0.158459	0.0355555	8233	8.32478e-06	0.00198657	16.384
Indolelactate levels	GCST90199650	Amino Acid	rs142582686	10	101005147	G	T	0.0429166	0.164806	0.0355849	8233	3.63318e-06	0.00223126	18.4066
Indolelactate levels	GCST90199650	Amino Acid	rs11598287	10	132100905	G	A	0.30454	0.0749453	0.0160157	8233	2.87603e-06	0.00237922	19.6301
Indolelactate levels	GCST90199650	Amino Acid	rs75333405	12	89836373	T	C	0.0356968	-0.170317	0.0384177	8233	9.28037e-06	0.00199705	16.4706
Indolelactate levels	GCST90199650	Amino Acid	rs2794660	13	46749020	C	T	0.140026	0.0949183	0.0213333	8233	8.61484e-06	0.00216982	17.8986
Indolelactate levels	GCST90199650	Amino Acid	rs61674325	14	43587540	C	T	0.329491	-0.0679091	0.0151389	8233	7.26587e-06	0.00203767	16.8063
Indolelactate levels	GCST90199650	Amino Acid	rs1255731	14	63549593	T	C	0.236978	-0.0753124	0.0168771	8233	8.10475e-06	0.0020512	16.9181
Indolelactate levels	GCST90199650	Amino Acid	rs148403098	14	102351945	C	T	0.0411829	0.167538	0.0359224	8233	3.10312e-06	0.00221671	18.2863
Indolelactate levels	GCST90199650	Amino Acid	rs139117506	15	83308234	A	C	0.0370029	-0.175748	0.0379139	8233	3.56131e-06	0.00220126	18.1586
Indolelactate levels	GCST90199650	Amino Acid	rs11647808	16	58736977	C	A	0.0790114	0.212473	0.0262875	8233	6.33765e-16	0.00657024	54.4373
Indolelactate levels	GCST90199650	Amino Acid	rs1627257	16	58763764	C	T	0.513812	-0.0673311	0.0142713	8233	2.38261e-06	0.00226501	18.6856
Indolelactate levels	GCST90199650	Amino Acid	rs35021400	16	87013026	C	A	0.214409	-0.0820587	0.0174559	8233	2.58998e-06	0.0022684	18.7136
Indolelactate levels	GCST90199650	Amino Acid	rs142009207	17	42394393	G	C	0.0765238	-0.118055	0.0266692	8233	9.57138e-06	0.00196979	16.2454
Indolelactate levels	GCST90199650	Amino Acid	rs150393758	17	69863978	C	T	0.0355126	0.172921	0.0390292	8233	9.39877e-06	0.00204835	16.8946
Indolelactate levels	GCST90199650	Amino Acid	rs19009	20	6755951	T	C	0.428307	-0.0637423	0.0143515	8233	8.9327e-06	0.00198977	16.4105
Docosahexaenoate DHA; 22:6n3 levels	GCST90199651	Lipid	rs12129379	1	159995471	G	T	0.17895	0.0929219	0.0196733	8279	2.32117e-06	0.00253727	21.0544
Docosahexaenoate DHA; 22:6n3 levels	GCST90199651	Lipid	rs181031465	2	164800745	C	T	0.0138364	0.282577	0.0630184	8279	7.32432e-06	0.00217909	18.0757
Docosahexaenoate DHA; 22:6n3 levels	GCST90199651	Lipid	rs3731644	2	235041233	T	C	0.100677	0.110271	0.0242799	8279	5.58135e-06	0.00220191	18.2654
Docosahexaenoate DHA; 22:6n3 levels	GCST90199651	Lipid	rs11715464	3	42868195	A	G	0.380725	-0.068416	0.0152901	8279	7.65771e-06	0.00220719	18.3093
Docosahexaenoate DHA; 22:6n3 levels	GCST90199651	Lipid	rs11709701	3	197411278	C	T	0.315498	0.0724482	0.0158802	8279	5.06262e-06	0.00226703	18.8068
Docosahexaenoate DHA; 22:6n3 levels	GCST90199651	Lipid	rs11930628	4	59788149	A	G	0.0880354	0.123625	0.0261218	8279	2.21625e-06	0.00245402	20.3619
Docosahexaenoate DHA; 22:6n3 levels	GCST90199651	Lipid	rs1018091	4	143618621	T	C	0.457063	0.0675472	0.0146699	8279	4.13525e-06	0.00226449	18.7857
Docosahexaenoate DHA; 22:6n3 levels	GCST90199651	Lipid	rs77207094	5	11520799	T	C	0.0186215	-0.248645	0.0546737	8279	5.42114e-06	0.00225965	18.7455
Docosahexaenoate DHA; 22:6n3 levels	GCST90199651	Lipid	rs8523	6	10980820	G	A	0.429891	-0.0784228	0.0147676	8279	1.09343e-07	0.00301461	25.0274
Docosahexaenoate DHA; 22:6n3 levels	GCST90199651	Lipid	rs187828726	6	158506347	T	G	0.023446	-0.221919	0.0487912	8279	5.4067e-06	0.00225519	18.7084
Docosahexaenoate DHA; 22:6n3 levels	GCST90199651	Lipid	rs73045049	7	2658714	G	A	0.0352002	-0.182777	0.040097	8279	5.15535e-06	0.00226911	18.8241
Docosahexaenoate DHA; 22:6n3 levels	GCST90199651	Lipid	rs34736275	7	80571027	G	A	0.327588	0.0734802	0.0160133	8279	4.46044e-06	0.00237867	19.7352
Docosahexaenoate DHA; 22:6n3 levels	GCST90199651	Lipid	rs139278946	7	96776335	T	A	0.026335	-0.209975	0.0460257	8279	5.06353e-06	0.00226104	18.757
Docosahexaenoate DHA; 22:6n3 levels	GCST90199651	Lipid	rs13268878	8	74456081	A	G	0.207876	-0.0830568	0.0187327	8279	9.25958e-06	0.00227184	18.8468
Docosahexaenoate DHA; 22:6n3 levels	GCST90199651	Lipid	rs117676889	10	3308072	T	C	0.0302902	0.194787	0.0430833	8279	6.15001e-06	0.00222892	18.49
Docosahexaenoate DHA; 22:6n3 levels	GCST90199651	Lipid	rs148894582	10	58620420	A	G	0.0129169	-0.292453	0.0652677	8279	7.43554e-06	0.00218099	18.0915
Docosahexaenoate DHA; 22:6n3 levels	GCST90199651	Lipid	rs174603	11	61858734	G	A	0.318542	-0.0936123	0.015879	8279	3.73866e-09	0.00380454	31.6104
Docosahexaenoate DHA; 22:6n3 levels	GCST90199651	Lipid	rs145325641	12	95241095	G	A	0.0247183	-0.229959	0.047234	8279	1.12451e-06	0.00254964	21.1573
Docosahexaenoate DHA; 22:6n3 levels	GCST90199651	Lipid	rs143268031	12	117697385	A	G	0.00507707	0.479847	0.104216	8279	4.13762e-06	0.00232615	19.2985
Docosahexaenoate DHA; 22:6n3 levels	GCST90199651	Lipid	rs73500833	13	26756076	C	T	0.0153501	-0.271564	0.0598372	8279	5.66876e-06	0.00222929	18.4931
Docosahexaenoate DHA; 22:6n3 levels	GCST90199651	Lipid	rs144230997	13	70662972	A	T	0.0116734	-0.321529	0.0691608	8279	3.33553e-06	0.00238544	19.7915
Docosahexaenoate DHA; 22:6n3 levels	GCST90199651	Lipid	rs9544095	13	75968939	G	A	0.399088	-0.0692435	0.0151065	8279	4.56873e-06	0.00229968	19.0783
Docosahexaenoate DHA; 22:6n3 levels	GCST90199651	Lipid	rs9545715	13	81469066	G	C	0.553703	-0.0728917	0.0151593	8279	1.5215e-06	0.00262595	21.7922
Docosahexaenoate DHA; 22:6n3 levels	GCST90199651	Lipid	rs61959375	13	88151149	A	G	0.0502308	0.15435	0.0335675	8279	4.2616e-06	0.00227317	18.8579
Docosahexaenoate DHA; 22:6n3 levels	GCST90199651	Lipid	rs6564915	16	81774628	T	G	0.856833	0.101809	0.0218657	8279	3.2225e-06	0.00254297	21.1018
1-stearoyl-2-oleoyl-GPS (18:0/18:1) levels	GCST90199652	Lipid	rs2055570	2	49116770	A	G	0.927349	-0.135106	0.0304665	8055	9.22546e-06	0.0024596	19.856
1-stearoyl-2-oleoyl-GPS (18:0/18:1) levels	GCST90199652	Lipid	rs114913235	3	54544169	A	G	0.0128253	-0.30943	0.0693201	8055	8.05251e-06	0.00242447	19.5717
1-stearoyl-2-oleoyl-GPS (18:0/18:1) levels	GCST90199652	Lipid	rs1354034	3	56815721	T	C	0.609726	0.138779	0.0159732	8055	3.68039e-18	0.00916604	74.497
1-stearoyl-2-oleoyl-GPS (18:0/18:1) levels	GCST90199652	Lipid	rs78453362	3	78690859	G	A	0.0541305	0.154741	0.0347262	8055	8.34918e-06	0.00245196	19.7942
1-stearoyl-2-oleoyl-GPS (18:0/18:1) levels	GCST90199652	Lipid	rs78365257	3	116530607	G	C	0.0146308	-0.294515	0.065059	8055	5.98576e-06	0.00250099	20.191
1-stearoyl-2-oleoyl-GPS (18:0/18:1) levels	GCST90199652	Lipid	rs6871550	5	399096	T	C	0.205068	0.0882151	0.0195516	8055	6.4248e-06	0.00253714	20.4835
1-stearoyl-2-oleoyl-GPS (18:0/18:1) levels	GCST90199652	Lipid	rs12652405	5	56959725	T	A	0.0360831	-0.185696	0.041852	8055	9.12308e-06	0.00239871	19.3633
1-stearoyl-2-oleoyl-GPS (18:0/18:1) levels	GCST90199652	Lipid	rs154803	5	92789493	T	A	0.975691	0.228935	0.0506099	8055	6.08206e-06	0.00248619	20.0712
1-stearoyl-2-oleoyl-GPS (18:0/18:1) levels	GCST90199652	Lipid	rs9277341	6	33071848	T	C	0.310012	-0.0774887	0.0166568	8055	3.28633e-06	0.00256878	20.7397
1-stearoyl-2-oleoyl-GPS (18:0/18:1) levels	GCST90199652	Lipid	rs55731338	6	35173215	G	A	0.0289729	-0.21443	0.0462655	8055	3.57332e-06	0.00258717	20.8885
1-stearoyl-2-oleoyl-GPS (18:0/18:1) levels	GCST90199652	Lipid	rs17831607	6	134363401	A	G	0.139338	-0.106904	0.0224635	8055	1.94566e-06	0.00274107	22.1345
1-stearoyl-2-oleoyl-GPS (18:0/18:1) levels	GCST90199652	Lipid	rs13234046	7	10971985	G	A	0.223223	-0.0842069	0.0189265	8055	8.62088e-06	0.00245901	19.8512
1-stearoyl-2-oleoyl-GPS (18:0/18:1) levels	GCST90199652	Lipid	rs138806707	8	20999141	T	C	0.0200426	-0.258703	0.0555882	8055	3.25682e-06	0.00262902	21.2273
1-stearoyl-2-oleoyl-GPS (18:0/18:1) levels	GCST90199652	Lipid	rs118096873	8	48726583	G	A	0.0110821	-0.330974	0.0743846	8055	8.6072e-06	0.00240104	19.3821
1-stearoyl-2-oleoyl-GPS (18:0/18:1) levels	GCST90199652	Lipid	rs80312835	10	110417837	A	G	0.0139821	0.296795	0.0661347	8055	7.19855e-06	0.00242885	19.6071
1-stearoyl-2-oleoyl-GPS (18:0/18:1) levels	GCST90199652	Lipid	rs117022836	11	37651035	C	T	0.0293313	-0.228706	0.0457893	8055	5.89112e-07	0.00297843	24.057
1-stearoyl-2-oleoyl-GPS (18:0/18:1) levels	GCST90199652	Lipid	rs7161063	14	88280172	C	G	0.0367098	-0.188363	0.0410966	8055	4.57413e-06	0.00250934	20.2586
1-stearoyl-2-oleoyl-GPS (18:0/18:1) levels	GCST90199652	Lipid	rs72761668	15	101725739	A	G	0.0422211	-0.173508	0.0382524	8055	5.73656e-06	0.0024348	19.6553
1-stearoyl-2-oleoyl-GPS (18:0/18:1) levels	GCST90199652	Lipid	rs55823223	17	75894282	G	A	0.150056	-0.10594	0.0217392	8055	1.09794e-06	0.00286282	23.1205
1-stearoyl-2-oleoyl-GPS (18:0/18:1) levels	GCST90199652	Lipid	rs12965592	18	100297	G	C	0.113639	-0.109671	0.0247405	8055	9.30014e-06	0.00242299	19.5597
1-stearoyl-2-oleoyl-GPS (18:0/18:1) levels	GCST90199652	Lipid	rs75129304	19	54070271	T	G	0.223247	-0.0846584	0.0188206	8055	6.85413e-06	0.00248564	20.0668
1-stearoyl-2-oleoyl-GPS (18:0/18:1) levels	GCST90199652	Lipid	rs56058673	22	36081699	C	T	0.0591344	-0.155282	0.0336363	8055	3.90287e-06	0.00268312	21.6653
1-myristoyl-2-palmitoyl-gpc (14:0/16:0) levels	GCST90199653	Lipid	rs148311684	1	4888680	G	A	0.0126404	-0.303145	0.0683667	8271	9.24546e-06	0.00229386	19.0115
1-myristoyl-2-palmitoyl-gpc (14:0/16:0) levels	GCST90199653	Lipid	rs2996477	1	91920677	T	C	0.924975	0.131699	0.0294263	8271	7.62133e-06	0.0024073	19.954
1-myristoyl-2-palmitoyl-gpc (14:0/16:0) levels	GCST90199653	Lipid	rs561097514	2	109012613	A	G	0.00696736	-0.423708	0.0916754	8271	3.80373e-06	0.00248425	20.5934
1-myristoyl-2-palmitoyl-gpc (14:0/16:0) levels	GCST90199653	Lipid	rs114128846	2	118280459	G	A	0.064399	0.147692	0.031243	8271	2.27645e-06	0.00262853	21.7926
1-myristoyl-2-palmitoyl-gpc (14:0/16:0) levels	GCST90199653	Lipid	rs79682447	4	2260377	G	A	0.0406628	-0.189114	0.0384282	8271	8.59963e-07	0.00279027	23.1373
1-myristoyl-2-palmitoyl-gpc (14:0/16:0) levels	GCST90199653	Lipid	rs28867983	4	21108584	A	G	0.201939	0.0850279	0.019173	8271	9.2171e-06	0.00233029	19.3141
1-myristoyl-2-palmitoyl-gpc (14:0/16:0) levels	GCST90199653	Lipid	rs4698782	4	109734125	T	C	0.439682	-0.0728829	0.0154847	8271	2.51668e-06	0.00261731	21.6993
1-myristoyl-2-palmitoyl-gpc (14:0/16:0) levels	GCST90199653	Lipid	rs12331085	4	171881699	G	A	0.264501	-0.0932487	0.0176113	8271	1.19123e-07	0.00338318	28.0705
1-myristoyl-2-palmitoyl-gpc (14:0/16:0) levels	GCST90199653	Lipid	rs4975528	5	1017800	G	A	0.27399	0.0782659	0.0173632	8271	6.55743e-06	0.00243698	20.2006
1-myristoyl-2-palmitoyl-gpc (14:0/16:0) levels	GCST90199653	Lipid	rs147325198	5	9684711	G	A	0.014061	0.312097	0.065423	8271	1.83812e-06	0.00270069	22.3925
1-myristoyl-2-palmitoyl-gpc (14:0/16:0) levels	GCST90199653	Lipid	rs9349828	6	56559434	T	C	0.312933	0.073257	0.0164631	8271	8.59628e-06	0.0023077	19.1265
1-myristoyl-2-palmitoyl-gpc (14:0/16:0) levels	GCST90199653	Lipid	rs116926922	6	159958678	G	T	0.0329258	0.200887	0.0425847	8271	2.3894e-06	0.00256998	21.3059
1-myristoyl-2-palmitoyl-gpc (14:0/16:0) levels	GCST90199653	Lipid	rs10868484	9	86776740	T	C	0.160135	0.0967565	0.0211482	8271	4.75862e-06	0.00251818	20.8754
1-myristoyl-2-palmitoyl-gpc (14:0/16:0) levels	GCST90199653	Lipid	rs4485089	11	12409814	A	G	0.243905	-0.080974	0.0179663	8271	6.57522e-06	0.00241834	20.0458
1-myristoyl-2-palmitoyl-gpc (14:0/16:0) levels	GCST90199653	Lipid	rs79292294	11	38215972	T	G	0.0254391	0.217589	0.0488736	8271	8.50461e-06	0.00234755	19.4576
1-myristoyl-2-palmitoyl-gpc (14:0/16:0) levels	GCST90199653	Lipid	rs17583806	13	104779166	G	A	0.0741304	0.13245	0.0289892	8271	4.90168e-06	0.00240813	19.9609
1-myristoyl-2-palmitoyl-gpc (14:0/16:0) levels	GCST90199653	Lipid	rs2676379	15	46615379	C	G	0.534699	0.0709062	0.0153401	8271	3.79536e-06	0.00250174	20.7388
1-myristoyl-2-palmitoyl-gpc (14:0/16:0) levels	GCST90199653	Lipid	rs28704912	18	7928036	C	A	0.0874939	0.130285	0.0272362	8271	1.72261e-06	0.00271039	22.4732
1-myristoyl-2-palmitoyl-gpc (14:0/16:0) levels	GCST90199653	Lipid	rs142273297	20	3610520	G	A	0.0154583	0.275401	0.0618858	8271	8.58129e-06	0.00230864	19.1343
Paraxanthine levels	GCST90199654	Xenobiotics	rs114830966	1	74384420	G	A	0.0106575	-0.351981	0.0784625	7840	7.25809e-06	0.00261259	20.5311
Paraxanthine levels	GCST90199654	Xenobiotics	rs72799346	2	22414570	G	T	0.0217669	-0.243234	0.0539023	7840	6.40691e-06	0.00251952	19.7979
Paraxanthine levels	GCST90199654	Xenobiotics	rs10194878	2	138639888	T	C	0.283725	0.0812524	0.0177378	7840	4.63326e-06	0.00268337	21.0888
Paraxanthine levels	GCST90199654	Xenobiotics	rs1503609	4	126847694	G	A	0.352215	0.073513	0.0166079	7840	9.58302e-06	0.00246602	19.3765
Paraxanthine levels	GCST90199654	Xenobiotics	rs115087674	4	155770669	A	T	0.0133803	-0.308828	0.0689018	7840	7.38941e-06	0.00251813	19.787
Paraxanthine levels	GCST90199654	Xenobiotics	rs139914368	6	49395807	C	G	0.0149904	-0.292736	0.0658921	7840	8.88557e-06	0.00253067	19.8857
Paraxanthine levels	GCST90199654	Xenobiotics	rs9370260	6	54056876	T	C	0.682724	0.0811845	0.01711	7840	2.08665e-06	0.00285535	22.4443
Paraxanthine levels	GCST90199654	Xenobiotics	rs150604675	6	107115055	C	T	0.0306812	-0.211642	0.0468436	7840	6.24082e-06	0.00266424	20.9381
Paraxanthine levels	GCST90199654	Xenobiotics	rs78574673	6	152626771	T	G	0.0254724	0.228458	0.0504438	7840	5.92737e-06	0.00259123	20.3629
Paraxanthine levels	GCST90199654	Xenobiotics	rs118105917	6	159627396	C	T	0.00843666	-0.385059	0.0868612	7840	9.29138e-06	0.00248071	19.4921
Paraxanthine levels	GCST90199654	Xenobiotics	rs7787264	7	2667935	T	A	0.110708	-0.112899	0.0255469	7840	9.90231e-06	0.00250977	19.7211
Paraxanthine levels	GCST90199654	Xenobiotics	rs13243315	7	25474434	T	C	0.205073	-0.0931508	0.020119	7840	3.6566e-06	0.00282904	22.2369
Paraxanthine levels	GCST90199654	Xenobiotics	rs150047778	7	116118257	T	C	0.0108029	-0.357145	0.0775345	7840	4.09938e-06	0.0027261	21.4256
Paraxanthine levels	GCST90199654	Xenobiotics	rs79361921	8	58022004	G	A	0.029188	-0.22819	0.0472548	7840	1.37267e-06	0.00295096	23.198
Paraxanthine levels	GCST90199654	Xenobiotics	rs78607630	9	107914662	A	G	0.0241997	-0.253719	0.0518432	7840	9.88221e-07	0.00304023	23.902
Paraxanthine levels	GCST90199654	Xenobiotics	rs11599254	10	28929032	C	T	0.0840498	0.137987	0.0286132	7840	1.41769e-06	0.00293167	23.046
Paraxanthine levels	GCST90199654	Xenobiotics	rs10509810	10	106005598	A	G	0.408098	-0.0767333	0.0163837	7840	2.82009e-06	0.00284454	22.3591
Paraxanthine levels	GCST90199654	Xenobiotics	rs143167061	11	13186904	C	T	0.0194548	-0.255726	0.057744	7840	9.48373e-06	0.00249502	19.6049
Paraxanthine levels	GCST90199654	Xenobiotics	rs11032948	11	34951350	C	T	0.245032	0.0933967	0.0187015	7840	5.91196e-07	0.00322734	25.3778
Paraxanthine levels	GCST90199654	Xenobiotics	rs643104	11	118696416	T	C	0.336248	-0.081713	0.0174577	7840	2.86002e-06	0.00298042	23.4304
Paraxanthine levels	GCST90199654	Xenobiotics	rs17653722	12	52193734	G	T	0.170187	-0.0950999	0.0212194	7840	7.40329e-06	0.00255445	20.073
Paraxanthine levels	GCST90199654	Xenobiotics	rs75467050	12	97703428	C	T	0.0391705	-0.181124	0.0407723	7840	8.89931e-06	0.00246938	19.4029
Paraxanthine levels	GCST90199654	Xenobiotics	rs34563893	12	98038615	T	C	0.012781	-0.343882	0.0708587	7840	1.21566e-06	0.0029842	23.4601
Paraxanthine levels	GCST90199654	Xenobiotics	rs2274148	13	49278988	C	T	0.0333248	0.199304	0.0441846	7840	6.46105e-06	0.00255923	20.1108
Paraxanthine levels	GCST90199654	Xenobiotics	rs7326993	13	92197195	A	G	0.532382	-0.0721645	0.0163342	7840	9.96179e-06	0.00259294	20.3763
Paraxanthine levels	GCST90199654	Xenobiotics	rs115520044	14	49488289	G	A	0.0170535	0.30686	0.0617075	7840	6.59906e-07	0.00315685	24.8217
Paraxanthine levels	GCST90199654	Xenobiotics	rs28491088	15	24911167	A	C	0.15482	0.0994323	0.0223294	7840	8.46886e-06	0.00258739	20.3325
Paraxanthine levels	GCST90199654	Xenobiotics	rs112492033	15	80442893	G	A	0.0190433	-0.270033	0.0581759	7840	3.45602e-06	0.0027243	21.4114
Paraxanthine levels	GCST90199654	Xenobiotics	rs2123159	15	83035899	A	T	0.549486	-0.0728572	0.0162612	7840	7.44869e-06	0.00262809	20.6532
Paraxanthine levels	GCST90199654	Xenobiotics	rs62017761	16	6502503	T	G	0.4716	-0.0738812	0.0158913	7840	3.33291e-06	0.00272041	21.3807
Paraxanthine levels	GCST90199654	Xenobiotics	rs10459799	16	59963158	C	G	0.147324	-0.103929	0.0224526	7840	3.67743e-06	0.00271369	21.3278
Paraxanthine levels	GCST90199654	Xenobiotics	rs57526497	17	79549816	A	C	0.940958	-0.154204	0.0338631	7840	5.27008e-06	0.00264212	20.7638
Paraxanthine levels	GCST90199654	Xenobiotics	rs77866717	18	43307829	T	C	0.0564862	-0.153486	0.0346997	7840	9.72234e-06	0.00251107	19.7313
Paraxanthine levels	GCST90199654	Xenobiotics	rs66889044	19	40832807	C	T	0.360398	-0.0735852	0.0166577	7840	9.98495e-06	0.00249634	19.6153
Paraxanthine levels	GCST90199654	Xenobiotics	rs56113850	19	40847202	T	C	0.573947	-0.111197	0.0159364	7840	3.00367e-12	0.00604716	47.686
Paraxanthine levels	GCST90199654	Xenobiotics	rs562057162	19	40897968	A	G	0.0277742	0.22705	0.0483083	7840	2.60131e-06	0.00278408	21.8825
Paraxanthine levels	GCST90199654	Xenobiotics	rs2245730	21	42705218	A	C	0.434712	-0.0769941	0.0162704	7840	2.22152e-06	0.00291351	22.9028
4-methyl-2-oxopentanoate levels	GCST90199655	Amino Acid	rs2291115	1	83555746	C	T	0.188329	-0.0877537	0.0192477	8255	5.13532e-06	0.00235428	19.4757
4-methyl-2-oxopentanoate levels	GCST90199655	Amino Acid	rs6754181	2	29743514	T	C	0.840504	0.0935486	0.0202835	8255	3.98709e-06	0.00234636	19.41
4-methyl-2-oxopentanoate levels	GCST90199655	Amino Acid	rs893971	4	88282518	A	G	0.399187	0.0924746	0.0150638	8255	8.31252e-10	0.00410195	33.9929
4-methyl-2-oxopentanoate levels	GCST90199655	Amino Acid	rs189652270	4	88299067	G	A	0.0146374	0.298919	0.061452	8255	1.14879e-06	0.00257749	21.327
4-methyl-2-oxopentanoate levels	GCST90199655	Amino Acid	rs56107485	6	156517427	A	C	0.0606982	-0.152913	0.0307105	8255	6.38534e-07	0.00266624	22.0633
4-methyl-2-oxopentanoate levels	GCST90199655	Amino Acid	rs7012455	8	51775791	C	T	0.72081	0.0767546	0.0165318	8255	3.43625e-06	0.00237115	19.6156
4-methyl-2-oxopentanoate levels	GCST90199655	Amino Acid	rs112482875	11	20468924	G	C	0.0370528	0.183548	0.0390382	8255	2.57958e-06	0.0024041	19.8889
4-methyl-2-oxopentanoate levels	GCST90199655	Amino Acid	rs58729469	11	36050283	C	T	0.159237	0.0976357	0.0200177	8255	1.07452e-06	0.00255249	21.1196
4-methyl-2-oxopentanoate levels	GCST90199655	Amino Acid	rs73597221	11	132238300	G	A	0.0466309	-0.17389	0.0348777	8255	6.17385e-07	0.00268853	22.2482
4-methyl-2-oxopentanoate levels	GCST90199655	Amino Acid	rs75090459	13	22127850	G	A	0.017058	0.26568	0.0567147	8255	2.80646e-06	0.00236703	19.5814
4-methyl-2-oxopentanoate levels	GCST90199655	Amino Acid	rs12894999	14	102071272	G	A	0.813639	-0.0850341	0.019043	8255	7.99266e-06	0.00219282	18.1371
4-methyl-2-oxopentanoate levels	GCST90199655	Amino Acid	rs77753167	18	10814502	C	T	0.0607551	-0.147065	0.0310573	8255	2.18759e-06	0.00246837	20.4219
4-methyl-2-oxopentanoate levels	GCST90199655	Amino Acid	rs6055350	20	858872	G	C	0.96283	-0.186005	0.0393211	8255	2.24051e-06	0.0024764	20.4885
3-indoxyl sulfate levels	GCST90199656	Amino Acid	rs140560919	1	147564521	T	C	0.0138957	0.292597	0.0654917	8242	7.90694e-06	0.00234624	19.3785
3-indoxyl sulfate levels	GCST90199656	Amino Acid	rs492467	1	165912242	A	G	0.400124	-0.0701385	0.0156135	8242	7.05018e-06	0.00236156	19.5053
3-indoxyl sulfate levels	GCST90199656	Amino Acid	rs55839541	1	213870367	G	A	0.139213	0.101358	0.0221088	8242	4.55069e-06	0.00246219	20.3385
3-indoxyl sulfate levels	GCST90199656	Amino Acid	rs4649261	1	233808502	A	G	0.388522	0.0737226	0.0158935	8242	3.50859e-06	0.00258243	21.3343
3-indoxyl sulfate levels	GCST90199656	Amino Acid	rs146369127	3	22383982	G	A	0.0185524	0.269587	0.0567278	8242	2.0112e-06	0.00264664	21.8662
3-indoxyl sulfate levels	GCST90199656	Amino Acid	rs7651697	3	72185534	T	C	0.496355	0.0706641	0.0155505	8242	5.51533e-06	0.00249657	20.6233
3-indoxyl sulfate levels	GCST90199656	Amino Acid	rs4692540	4	26529176	G	T	0.837001	-0.0952962	0.0204074	8242	3.01657e-06	0.00247795	20.469
3-indoxyl sulfate levels	GCST90199656	Amino Acid	rs191105317	4	128815359	C	G	0.0117339	-0.362577	0.0700538	8242	2.27061e-07	0.00304893	25.2
3-indoxyl sulfate levels	GCST90199656	Amino Acid	rs13176353	5	1801312	G	C	0.891315	-0.114955	0.0245476	8242	2.82755e-06	0.00256027	21.1508
3-indoxyl sulfate levels	GCST90199656	Amino Acid	rs114842896	5	99893693	G	A	0.013081	0.30447	0.0669031	8242	5.34158e-06	0.00239354	19.7701
3-indoxyl sulfate levels	GCST90199656	Amino Acid	rs651578	6	25873655	T	C	0.240034	0.0800674	0.01791	8242	7.80184e-06	0.00233888	19.3176
3-indoxyl sulfate levels	GCST90199656	Amino Acid	rs6904845	6	31256646	T	C	0.743482	0.0774978	0.0174619	8242	9.07576e-06	0.00229085	18.92
3-indoxyl sulfate levels	GCST90199656	Amino Acid	rs2496679	6	80609375	T	C	0.974437	0.213632	0.0481132	8242	8.98791e-06	0.00227367	18.7778
3-indoxyl sulfate levels	GCST90199656	Amino Acid	rs9479849	6	154431131	G	A	0.00753433	-0.39936	0.0884327	8242	6.30262e-06	0.00238517	19.7008
3-indoxyl sulfate levels	GCST90199656	Amino Acid	rs139986278	7	79049588	T	C	0.0116698	-0.315708	0.0706034	8242	7.76506e-06	0.00229915	18.9886
3-indoxyl sulfate levels	GCST90199656	Amino Acid	rs2016346	8	135425732	T	C	0.307059	-0.0742048	0.01661	8242	7.9147e-06	0.00234321	19.3534
3-indoxyl sulfate levels	GCST90199656	Amino Acid	rs74334677	10	59568572	G	A	0.0306073	-0.217425	0.0447759	8242	1.19873e-06	0.00280526	23.1804
3-indoxyl sulfate levels	GCST90199656	Amino Acid	rs117023050	12	132005752	T	C	0.0449466	0.16474	0.0370405	8242	8.68438e-06	0.00232998	19.2439
3-indoxyl sulfate levels	GCST90199656	Amino Acid	rs11078452	17	3503447	A	C	0.980903	-0.266191	0.0555632	8242	1.66138e-06	0.00265465	21.9326
3-indoxyl sulfate levels	GCST90199656	Amino Acid	rs1971157	17	29598325	G	C	0.381295	0.0712004	0.0160318	8242	8.94547e-06	0.00239188	19.7564
3-indoxyl sulfate levels	GCST90199656	Amino Acid	rs198542	17	50567176	G	A	0.454857	0.0702721	0.0153512	8242	4.70302e-06	0.00244896	20.2289
3-indoxyl sulfate levels	GCST90199656	Amino Acid	rs72987107	19	5335243	C	T	0.0209548	-0.255879	0.0532644	8242	1.55571e-06	0.00268649	22.1963
3-indoxyl sulfate levels	GCST90199656	Amino Acid	rs56113850	19	40847202	T	C	0.576131	-0.076687	0.0152603	8242	5.02725e-07	0.00287228	23.7357
Sphingosine 1-phosphate levels	GCST90199657	Lipid	rs140079282	3	99447594	C	A	0.0184262	-0.261606	0.056463	8246	3.60008e-06	0.00247562	20.4597
Sphingosine 1-phosphate levels	GCST90199657	Lipid	rs1488103	3	169207806	G	A	0.393833	-0.0723142	0.015939	8246	5.70756e-06	0.00249679	20.635
Sphingosine 1-phosphate levels	GCST90199657	Lipid	rs1456759	4	31547799	C	T	0.737365	-0.0816351	0.0173502	8246	2.53695e-06	0.00258118	21.3343
Sphingosine 1-phosphate levels	GCST90199657	Lipid	rs115939317	4	113730518	C	T	0.0153631	0.27762	0.0620996	8246	7.80146e-06	0.00233177	19.2681
Sphingosine 1-phosphate levels	GCST90199657	Lipid	rs41397245	5	77874839	G	A	0.378124	-0.0776802	0.0161082	8246	1.41834e-06	0.00283785	23.4618
Sphingosine 1-phosphate levels	GCST90199657	Lipid	rs71588370	5	104821478	A	G	0.0394801	0.184415	0.0392364	8246	2.60043e-06	0.00257933	21.319
Sphingosine 1-phosphate levels	GCST90199657	Lipid	rs138132596	5	130309113	A	G	0.00497814	0.513535	0.109227	8246	2.58227e-06	0.00261258	21.5945
Sphingosine 1-phosphate levels	GCST90199657	Lipid	rs141116536	6	1332934	T	C	0.0266543	0.229382	0.0484838	8246	2.233e-06	0.00273013	22.5688
Sphingosine 1-phosphate levels	GCST90199657	Lipid	rs9461721	6	31770631	A	G	0.0262263	-0.256109	0.0478132	8246	8.48745e-08	0.00335023	27.7121
Sphingosine 1-phosphate levels	GCST90199657	Lipid	rs9360664	6	73331701	G	A	0.1805	-0.0936889	0.0200697	8246	3.03896e-06	0.00259676	21.4635
Sphingosine 1-phosphate levels	GCST90199657	Lipid	rs11986857	8	21182547	C	G	0.0606116	0.147791	0.0320867	8246	4.10483e-06	0.00248729	20.5564
Sphingosine 1-phosphate levels	GCST90199657	Lipid	rs10960927	9	13072342	T	C	0.0494112	0.157515	0.0353441	8246	8.32674e-06	0.00233073	19.2594
Sphingosine 1-phosphate levels	GCST90199657	Lipid	rs10744901	12	117707878	T	C	0.317054	-0.0733906	0.0164198	8246	7.83555e-06	0.00233255	19.2745
Sphingosine 1-phosphate levels	GCST90199657	Lipid	rs6493965	15	57893963	A	G	0.644609	-0.0718094	0.0160027	8246	7.21237e-06	0.00236263	19.5236
Sphingosine 1-phosphate levels	GCST90199657	Lipid	rs7200047	16	83117864	G	A	0.49245	0.0725737	0.0157374	8246	3.99671e-06	0.00263287	21.7627
Sphingosine 1-phosphate levels	GCST90199657	Lipid	rs11657811	17	68538982	G	A	0.221752	0.0860213	0.0185607	8246	3.5765e-06	0.00255404	21.1094
Sphingosine 1-phosphate levels	GCST90199657	Lipid	rs1000821	17	76437921	C	T	0.460226	0.0955501	0.0152708	8246	3.92298e-10	0.00453602	37.5654
Sphingosine 1-phosphate levels	GCST90199657	Lipid	rs4788925	17	76491500	T	C	0.0594527	-0.148703	0.032766	8246	5.6698e-06	0.00247299	20.4378
Sphingosine 1-phosphate levels	GCST90199657	Lipid	rs10502344	18	6107710	A	G	0.0362631	0.190151	0.0413987	8246	4.36607e-06	0.00252726	20.8876
Alpha-hydroxyisocaproate levels	GCST90199658	Amino Acid	rs72859389	1	8192624	A	C	0.0611044	0.132036	0.029663	8250	8.53929e-06	0.00200034	16.5319
Alpha-hydroxyisocaproate levels	GCST90199658	Amino Acid	rs142728688	1	154655583	G	A	0.0227938	-0.23423	0.0483974	8250	1.30022e-06	0.00244409	20.2083
Alpha-hydroxyisocaproate levels	GCST90199658	Amino Acid	rs142808012	1	240205226	A	T	0.0149562	0.267776	0.059366	8250	6.46449e-06	0.00211276	17.4629
Alpha-hydroxyisocaproate levels	GCST90199658	Amino Acid	rs1955284	2	8556927	C	T	0.807407	0.0830487	0.0184612	8250	6.84165e-06	0.00214501	17.73
Alpha-hydroxyisocaproate levels	GCST90199658	Amino Acid	rs4852728	2	70902908	C	A	0.178937	-0.0864222	0.0188155	8250	4.36647e-06	0.00219461	18.141
Alpha-hydroxyisocaproate levels	GCST90199658	Amino Acid	rs11715398	3	194116327	C	T	0.105338	0.116068	0.0236777	8250	9.48658e-07	0.00253921	20.9967
Alpha-hydroxyisocaproate levels	GCST90199658	Amino Acid	rs1808859	4	88313660	T	C	0.44434	0.0726542	0.0146613	8250	7.21386e-07	0.00260661	21.5555
Alpha-hydroxyisocaproate levels	GCST90199658	Amino Acid	rs35783478	4	108308227	G	A	0.231208	0.0830143	0.0171179	8250	1.23742e-06	0.0024499	20.2564
Alpha-hydroxyisocaproate levels	GCST90199658	Amino Acid	rs620617	5	19446738	C	T	0.599716	-0.070098	0.0147602	8250	2.0429e-06	0.00235915	19.5043
Alpha-hydroxyisocaproate levels	GCST90199658	Amino Acid	rs1975533	5	59406582	A	G	0.116319	-0.119704	0.0225894	8250	1.16365e-07	0.00294573	24.3682
Alpha-hydroxyisocaproate levels	GCST90199658	Amino Acid	rs34973031	5	73870529	A	C	0.0853852	-0.123459	0.0259273	8250	1.91937e-06	0.00238065	19.6825
Alpha-hydroxyisocaproate levels	GCST90199658	Amino Acid	rs13159999	5	164416377	A	G	0.942632	-0.145172	0.0314828	8250	4.00407e-06	0.00227933	18.8429
Alpha-hydroxyisocaproate levels	GCST90199658	Amino Acid	rs7737487	5	165055996	G	A	0.595653	0.0727989	0.0146176	8250	6.35102e-07	0.00255286	21.1099
Alpha-hydroxyisocaproate levels	GCST90199658	Amino Acid	rs734860	5	173972838	T	C	0.602667	0.0779035	0.0152545	8250	3.27446e-07	0.00290654	24.043
Alpha-hydroxyisocaproate levels	GCST90199658	Amino Acid	rs62485457	7	104917075	T	C	0.0221196	0.228417	0.0492927	8250	3.58845e-06	0.0022571	18.6586
Alpha-hydroxyisocaproate levels	GCST90199658	Amino Acid	rs76445723	8	19096342	G	T	0.0211627	-0.227203	0.0503536	8250	6.41715e-06	0.00213865	17.6774
Alpha-hydroxyisocaproate levels	GCST90199658	Amino Acid	rs4934976	10	33502194	G	A	0.657788	-0.0731137	0.0155296	8250	2.50131e-06	0.00240663	19.8977
Alpha-hydroxyisocaproate levels	GCST90199658	Amino Acid	rs10832920	11	18320322	A	G	0.539011	-0.0659084	0.0142595	8250	3.79896e-06	0.00215874	17.8438
Alpha-hydroxyisocaproate levels	GCST90199658	Amino Acid	rs113914810	12	72255376	C	T	0.0292252	0.195815	0.0434709	8250	6.65286e-06	0.00217569	17.9843
Alpha-hydroxyisocaproate levels	GCST90199658	Amino Acid	rs78820411	15	26233756	A	G	0.0386388	0.170371	0.0373253	8250	5.0068e-06	0.00215641	17.8245
Alpha-hydroxyisocaproate levels	GCST90199658	Amino Acid	rs10414919	19	19944477	G	A	0.280961	-0.0797399	0.0161833	8250	8.33707e-07	0.00256909	21.2445
Alpha-hydroxyisocaproate levels	GCST90199658	Amino Acid	rs151029917	20	717462	G	T	0.0064524	0.405287	0.0904053	8250	7.36017e-06	0.00210603	17.4072
Alpha-hydroxyisocaproate levels	GCST90199658	Amino Acid	rs79376596	20	2418904	A	G	0.0291836	0.195553	0.0432889	8250	6.26065e-06	0.00216688	17.9112
1-stearoyl-GPI (18:0) levels	GCST90199659	Lipid	rs10789117	1	62606594	A	C	0.341811	-0.0805466	0.0157387	8260	3.09195e-07	0.00291918	24.1772
1-stearoyl-GPI (18:0) levels	GCST90199659	Lipid	rs9436300	1	65429581	A	G	0.68347	0.0754039	0.0169789	8260	8.95281e-06	0.0024601	20.3656
1-stearoyl-GPI (18:0) levels	GCST90199659	Lipid	rs151115380	1	164755085	C	T	0.0130281	0.310888	0.0661973	8260	2.64817e-06	0.00248556	20.5769
1-stearoyl-GPI (18:0) levels	GCST90199659	Lipid	rs13035306	2	123961851	C	T	0.05619	-0.156036	0.0325815	8260	1.67535e-06	0.0025824	21.3807
1-stearoyl-GPI (18:0) levels	GCST90199659	Lipid	rs35311550	3	542329	T	C	0.0141818	-0.322065	0.0642743	8260	5.42083e-07	0.00290032	24.0205
1-stearoyl-GPI (18:0) levels	GCST90199659	Lipid	rs7610125	3	152913328	C	T	0.436891	-0.0758416	0.0155174	8260	1.02115e-06	0.00283016	23.4378
1-stearoyl-GPI (18:0) levels	GCST90199659	Lipid	rs139782415	4	10514994	C	T	0.0899487	0.126378	0.0264791	8260	1.81728e-06	0.00261477	21.6494
1-stearoyl-GPI (18:0) levels	GCST90199659	Lipid	rs17034898	4	156539316	T	C	0.0189091	0.246643	0.0554029	8260	8.51513e-06	0.00225708	18.6812
1-stearoyl-GPI (18:0) levels	GCST90199659	Lipid	rs6849130	4	164626088	T	C	0.118281	-0.108294	0.0237693	8260	5.21256e-06	0.00244616	20.2499
1-stearoyl-GPI (18:0) levels	GCST90199659	Lipid	rs4266604	7	52911031	T	C	0.294749	0.0745017	0.0166127	8260	7.30464e-06	0.00230759	19.1001
1-stearoyl-GPI (18:0) levels	GCST90199659	Lipid	rs117400415	7	90119386	C	G	0.186215	0.0888842	0.0195487	8260	5.44662e-06	0.00239444	19.8207
1-stearoyl-GPI (18:0) levels	GCST90199659	Lipid	rs13265847	8	29804288	A	G	0.942421	-0.156331	0.0336519	8260	3.39176e-06	0.00265234	21.9613
1-stearoyl-GPI (18:0) levels	GCST90199659	Lipid	rs78765237	9	8396478	G	A	0.0204739	0.24977	0.053264	8260	2.74152e-06	0.00250223	20.7152
1-stearoyl-GPI (18:0) levels	GCST90199659	Lipid	rs1836921	9	104991756	G	A	0.276299	-0.0775788	0.0170992	8260	5.70656e-06	0.00240688	19.924
1-stearoyl-GPI (18:0) levels	GCST90199659	Lipid	rs2435583	11	98703115	A	G	0.164587	-0.0990229	0.0204562	8260	1.29364e-06	0.00269649	22.3278
1-stearoyl-GPI (18:0) levels	GCST90199659	Lipid	rs7302336	12	130523620	G	A	0.112836	0.113218	0.0239989	8260	2.38589e-06	0.00256633	21.2473
1-stearoyl-GPI (18:0) levels	GCST90199659	Lipid	rs1555942	14	68172250	T	A	0.965825	0.188681	0.0418631	8260	6.57211e-06	0.00235014	19.4532
1-stearoyl-GPI (18:0) levels	GCST90199659	Lipid	rs113735393	16	81524461	G	A	0.0352927	-0.207519	0.0411356	8260	4.54134e-07	0.00293242	24.2871
[truncated: 27,910 more rows]

## Sheet: Table S3
Supplementary Table 3. Mendelian randomization results of gut microbiota on sepsis and sensitivity analyses
[truncated: 352 more rows]

## Sheet: Table S4
Supplementary Table 4. Mendelian randomization results of blood metabolites on sepsis and sensitivity analyses
[truncated: 2,062 more rows]

[truncated: 2 more sheets: Table S5, Table S6]
